# Supplementary material for: Economic effects of conversion from county (or county-level city) to municipal district in China
Source: PLoS One. 2022 Sep 12;17(9):e0272267. doi: 10.1371/journal.pone.0272267 (PMC9467364; doi:10.1371/journal.pone.0272267)
Supplement: S1 File — (XLSX) [file pone.0272267.s001.xlsx]

## Sheet: Sheet1
ID	NAME	YEAR	省份	地区	城市规模	全市人均GDP	全市人均财政收入	全市人均财政支出	全市一产占比	全市二产占比	全市三产占比	全市GDP增速	全市人口密度	全市面积	全市户籍人口（万人）	全市非农业人口（万人）	全市人均固定资产投资
1	嘉兴市	1996	浙江	东部	50万以下	11635	263.679	299.649	16.1	57.8	26.1	17.2	838	4223	328.05	68.2	1879
2	湖州市	1996	浙江	东部	50至100万	10525	169.705	252.593	17.4	55.3	27.2	16.3	438	5820	254.56	51.82	1520
3	绍兴市	1996	浙江	东部	50至100万	12035	253.725	288.633	12.7	60.2	27.1	20.4	540	8279	426.84	67.6	1093
4	舟山市	1996	浙江	东部	50至100万	8387	482.38	563.623	33.4	31.3	35.3	6.7	718	1456	98.47	23.73	1648
5	宁波市	1996	浙江	东部	100至300万	15014	604.437	855.154	11.7	56.6	31.7	17.4	566	9816	530.08	119.51	2752
6	金华市	1996	浙江	东部	50至100万	9689	178.979	278.614	13.7	56.3	29.9	20.4	402	10942	438.6	61.67	1034
7	衢州市	1996	浙江	东部	50万以下	5472	131.529	275.665	27.2	44.4	28.4	11.3	269	8845	237.97	35.17	721
8	台州市	1996	浙江	东部	50至100万	9130	226.838	310.518	19.4	54.7	25.9	8.6	566	9411	532.98	61.37	843
9	丽水市	1996	浙江	东部	50万以下	6056	972.461	2587.66	33.6	36.5	29.9	78	223	17298	33.48	8.54	460
10	温州市	1996	浙江	东部	100至300万	7242	246.887	306.089	9.4	59.2	31.4	23	598	12083	704.37	114.31	807
11	昭通市	1996	云南	西部	50万以下	4291	688.076	1947.87	19	51.5	29.5	11.9	312	22140	67.51	9.97	738
12	丽江市	1996	云南	西部	50万以下	3329	92.7865	532.65	26.18	29.95	43.87	9.7	54	20680	111.18	14	1291
13	曲靖市	1996	云南	西部	50至100万	6979	435.831	463.013	17.5	48	34.4	19.9	216	28905	93.41	23.84	847
14	保山市	1996	云南	西部	50万以下	2605	443.181	1048.79	45.7	23	31.2	12.1	158	19637	79.34	8.37	662
15	玉溪市	1996	云南	西部	50万以下	16504	6621.5	6518.91	1.4	80.7	17.9	31.7	350	15233	35.17	9.82	4713
16	克拉玛依市	1996	新疆	西部	50万以下	32748	1565.97	1566.97	0.9	78.7	20.4	8.7	28	7735	23.98	21.98	20270
17	广元市	1996	四川	西部	50万以下	2747	108.674	194.06	37.1	27.4	35.5	5.9	182	16319	296.3	47.83	690
18	巴中市	1996	四川	西部	50万以下	2106	189.781	364.989	61.2	16.3	22.4	12.1	461	12293	118.02	12.2	266
19	绵阳市	1996	四川	西部	50至100万	4680	224.477	313.365	26.6	42.5	30.9	12.9	252	20248	509.63	90.9	508
20	达州市	1996	四川	西部	50至100万	2869	87.9471	144.931	41.1	35.7	23.2	6.2	371	16588	615.7	87.52	521
21	南充市	1996	四川	西部	50至100万	1641	79.6485	136.763	42.6	23	34.4	6.2	565	12477	705.6	80.73	151
22	德阳市	1996	四川	西部	50万以下	5120	217.661	290.575	30.6	40.9	28.5	10.2	622	5911	370.3	64.81	452
23	广安市	1996	四川	西部	50万以下	2741	75.2593	121.264	34.9	38.2	26.9	5.16	673	6339	427.11	44.53	1039
24	遂宁市	1996	四川	西部	50至100万	2602	100.008	146.039	41.7	27.6	30.7	11.1	689	5322	364.97	45.78	211
25	资阳市	1996	四川	西部	50万以下	2925	105.405	144.75	39.9	29.8	30.3	13.6	614	5748	488.47	55.03	334
26	眉山市	1996	四川	西部	50万以下	3672	117.899	179.367	33.3	36	30.7	10.8	473	7140	339.9	41.75	1095
27	内江市	1996	四川	西部	50至100万	2389	98.3952	137.598	38	34	27.9	10.2	675	5385	900.45	114.15	197
28	自贡市	1996	四川	西部	100至300万	3593	180.342	214.999	25.1	44.1	30.8	11	713	4381	311.63	66.65	514
29	乐山市	1996	四川	西部	50至100万	2890	145.509	202.524	34.9	38.1	27	6.9	337	12723	673.5	111.69	504
30	雅安市	1996	四川	西部	50万以下	5798	644.522	1261.35	11.7	55.2	33.1	15	297	15046	31.49	11.61	1506
31	泸州市	1996	四川	西部	100至300万	2690	141.312	184.827	33.6	41.3	25.1	12.1	372	12236	455.02	64.26	270
32	宜宾市	1996	四川	西部	50至100万	6840	176.236	304.282	9.8	63.2	27	12	647	13271	72.63	27.43	1617
33	攀枝花市	1996	四川	西部	50至100万	9145	1419.96	1152.12	7.7	68	24.3	7.8	132	7401	97.82	51.18	7420
34	榆林市	1996	陕西	西部	50万以下	3058	689.618	1768.7	23.5	41.5	35	21.9	56	42923	39.49	10.73	1126
35	延安市	1996	陕西	西部	50万以下	3888	1175.21	2741.35	17.8	57.7	24.5	30.5	92	37037	32.84	13.07	615
36	铜川市	1996	陕西	西部	50万以下	3780	117.337	276.166	10.6	58.5	30.9	10.5	208	3882	80.81	35.99	689
37	渭南市	1996	陕西	西部	50至100万	2533	118.717	179.041	29.9	41.9	28.3	8.9	391	13134	513.49	80.56	453
38	咸阳市	1996	陕西	西部	50至100万	3686	141.162	210.718	28.6	42.6	28.8	14.6	459	10189	468.73	84.12	545
39	宝鸡市	1996	陕西	西部	50至100万	3626	152.003	222.399	19.2	49.5	31.3	10.1	192	18117	348.94	74.23	626
40	商洛市	1996	陕西	西部	50万以下	2646	60.1116	169.58	28.22	29.7	42.08	10	121	19292	236.46	30.31	943
41	安康市	1996	陕西	西部	50万以下	2096	211.72	612.092	28.6	26.9	44.5	14.3	251	23536	91.38	16.87	504
42	汉中市	1996	陕西	西部	50万以下	3152	101.382	234.441	29.8	42.6	27.6	595	133	27246	363.29	60.13	409
43	大同市	1996	山西	中部	100至300万	5472	301.463	388.39	11.7	59.1	29.2	8.3	188	14176	265.9	107.42	705
44	朔州市	1996	山西	中部	50万以下	4906	279.947	412.106	20.5	47.2	32.3	14	124	10625	131.75	26.01	371
45	忻州市	1996	山西	中部	50万以下	3460	888.785	1812.69	21	46.1	32.8	25.8	236	25152	46.19	13.58	356
46	阳泉市	1996	山西	中部	50至100万	6505	355.213	426.912	5.8	64.8	29.4	22.2	272	4570	120.95	50.97	2470
47	晋中市	1996	山西	中部	50万以下	4578	195.855	317.216	15	49.1	35.9	11.7	184	16444	302.28	72.58	1164
48	长治市	1996	山西	中部	50至100万	4067	192.567	340.815	19.6	53.8	26.7	14	219	13896	304.18	63.18	473
49	临汾市	1996	山西	中部	50至100万	4306	874.149	1688.89	13.8	44.7	41.5	18.9	500	20275	65.18	23.35	612
50	晋城市	1996	山西	中部	50万以下	5706	228.543	315.778	11.3	57.8	30.9	17	213	9425	202.5	33.07	783
51	运城市	1996	山西	中部	50万以下	4249	1175.41	1922.43	12.9	46.5	40.6	22.2	438	14183	54.16	15.17	1056
52	威海市	1996	山东	东部	50至100万	16685	445.082	635.246	25.5	46.2	28.3	17.8	449	5798	244	72.04	1505
53	烟台市	1996	山东	东部	100至300万	10187	290.271	385.2	22	48.6	29.4	8.5	464	13852	638.37	203.83	871
54	东营市	1996	山东	东部	50至100万	15628	413.223	592.99	12.2	77.2	10.5	9.6	210	8243	165.77	66.02	5589
55	滨州市	1996	山东	东部	50至100万	7041	844.832	1587.45	23.5	41	35.6	20	485	9660	57.95	27.26	681
56	德州市	1996	山东	东部	50至100万	4301	141.737	241.493	38.8	37	24.2	15.8	501	10358	519.27	92.47	535
57	潍坊市	1996	山东	东部	100至300万	7648	255.794	322.079	22.7	45.9	31.4	12.4	519	16143	823.71	199.1	609
58	淄博市	1996	山东	东部	100至300万	11787	337.782	425.746	10.9	61.6	27.5	12	670	5965	397.89	169.29	1222
59	青岛市	1996	山东	东部	100至300万	10289	550.075	680.313	18.7	46.3	35	8	648	11282	690.27	254.95	2333
60	泰安市	1996	山东	东部	50至100万	4910	185.929	293.413	30.4	40.4	29.2	16.6	683	7762	530.31	146.27	691
61	莱芜市	1996	山东	东部	50至100万	7037	187.829	308.874	19.6	49.6	30.8	20.8	535	2246	119.79	37.24	1528
62	聊城市	1996	山东	东部	50至100万	4274	738.852	1444.65	28	34.5	37.5	16.7	735	8984	91.45	25.02	1189
63	日照市	1996	山东	东部	50至100万	5124	167.803	244.11	34.7	33.5	31.8	11.2	508	5359	269.96	61.61	976
64	济宁市	1996	山东	东部	100至300万	5636	193.662	299.687	26.8	43.1	30.1	7.9	718	11311	766.8	166.88	1131
65	临沂市	1996	山东	东部	100至300万	3836	128.909	229.812	33.3	38.3	28.4	14.5	565	17191	971.23	165.5	954
66	枣庄市	1996	山东	东部	50至100万	5858	203.296	318.153	22.1	52.5	25.5	14.2	765	4564	348.26	114.83	1635
67	菏泽市	1996	山东	东部	50至100万	3542	522.082	1200.74	20.9	43.7	35.4	10	838	12256	120.05	29.23	337
68	石嘴山市	1996	宁夏	西部	50万以下	5363	277.049	421.607	15.6	57.1	27.3	16.5	150	5310	66.97	37.52	1282
69	吴忠市	1996	宁夏	西部	50万以下	4333	213.453	348.224	25.2	44.8	30	11.7	261	16758	28.99	8.51	261
70	固原市	1996	宁夏	西部	50万以下	1660	29.6341	213.123	29.88	30.5	39.62	17.3	113	13047	189.14	18.68	909
71	铁岭市	1996	辽宁	东北	50万以下	3388	180.977	368.123	35.9	31.2	32.9	7.8	225	12985	291.75	85.25	534
72	阜新市	1996	辽宁	东北	50至100万	3345	175.725	492.976	31.3	32.8	35.9	7	184	10355	190.07	83.77	909
73	抚顺市	1996	辽宁	东北	100至300万	7426	998.633	775.098	7.4	64.5	28.1	7.7	210	11272	226.81	147.27	1877
74	朝阳市	1996	辽宁	东北	50至100万	3183	170.124	378.457	39.5	30.6	29.9	13.8	167	19698	329.76	81.35	332
75	辽阳市	1996	辽宁	东北	50至100万	7492	410.843	569.86	14.4	51.8	33.8	11.9	374	4788	176.71	72.72	2869
76	本溪市	1996	辽宁	东北	50至100万	7177	657.371	814.805	8.2	57.4	34.4	2.4	185	8411	155.62	99.59	1713
77	盘锦市	1996	辽宁	东北	50至100万	17493	597.745	985.755	14.3	68.9	16.8	11.5	289	4065	114.43	56.36	6085
78	鞍山市	1996	辽宁	东北	100至300万	11687	523.638	792.853	8.1	58.5	33.4	11.3	365	9255	338.02	168.72	1337
79	锦州市	1996	辽宁	东北	50至100万	5485	271.736	427.769	32.4	32.2	35.4	5.8	294	10047	302.5	103.85	771
80	葫芦岛市	1996	辽宁	东北	50万以下	4805	278.983	388.597	19.1	47.4	33.5	10.7	254	10414	262.74	69.51	886
81	丹东市	1996	辽宁	东北	50至100万	5861	310.175	479.893	18.3	42.1	39.6	10	160	14967	239.22	95.5	902
82	营口市	1996	辽宁	东北	50至100万	5186	270.038	427.257	18.7	46.3	35	10.4	409	5242	220.71	81.85	809
83	大连市	1996	辽宁	东北	300至500万	13641	937.663	1197.99	11.3	46.3	42.4	14	427	12574	537.4	253.92	2660
84	通辽市	1996	内蒙古	西部	50万以下	4602	200	400	38.1	36.1	25.8	19.2	211	59329	74.39	28.76	563
85	赤峰市	1996	内蒙古	西部	50至100万	2831	349.656	349.472	38.5	30.7	30.8	21.9	49	90021	441.7	75.23	469
86	包头市	1996	内蒙古	西部	100至300万	8918	1262.97	1137.96	9.3	61.9	28.8	14.7	71	27768	196.23	117.7	2252
87	鄂尔多斯市	1996	内蒙古	西部	50万以下	13014	811.842	1762.24	13.73	58.28	27.99	17.4	15	86752	132.83	40.28	4078
88	乌海市	1996	内蒙古	西部	50万以下	6158	1083.97	942.312	3.7	65.7	30.6	12.3	149	1669	35.12	30.75	1477
89	九江市	1996	江西	中部	50至100万	3934	179.29	269.051	28.2	41.1	30.7	13.5	230	19798	432.26	85.21	749
90	景德镇市	1996	江西	中部	50万以下	4646	342.947	289.138	15.1	47.5	37.4	15.4	266	5261	139.38	48.37	642
91	鹰潭市	1996	江西	中部	50万以下	3514	247.593	328.159	25.3	36.1	38.6	8.3	286	3560	101.78	26.87	358
92	上饶市	1996	江西	中部	50至100万	3968	2679.19	4280.8	19.4	43	37.6	12.1	1047	22791	32.24	16.3	525
93	抚州市	1996	江西	中部	50至100万	3471	153.702	227.316	36.2	36.5	27.4	10	192	18799	360.49	74.85	479
94	宜春市	1996	江西	中部	50万以下	2593	879.955	1263.96	34.3	29.2	36.5	10.7	354	18669	89.65	18.99	369
95	新余市	1996	江西	中部	50万以下	4878	276.534	380.721	23.6	43	33.4	9.3	325	3178	102.7	30.63	655
96	萍乡市	1996	江西	中部	50万以下	3835	185.926	282.419	18.5	52.1	29.4	13.4	444	3831	169.96	50.24	329
97	吉安市	1996	江西	中部	50万以下	5440	2127.61	3472.99	16.8	43.1	40.2	6.5	616	25373	31.36	16.95	768
98	赣州市	1996	江西	中部	100至300万	7128	2589.7	3944.16	7.1	50.9	42	31.8	885	39363	42.41	25.42	1638
99	连云港市	1996	江苏	东部	100至300万	4855	195.399	277.624	36.6	35.6	27.8	28.4	588	7615	432.96	80.5	646
100	徐州市	1996	江苏	东部	100至300万	5818	178.49	248.42	23.1	45.3	31.6	15	763	11765	859.43	176.54	737
101	盐城市	1996	江苏	东部	100至300万	4849	146.543	236.223	36.8	37.1	26.2	11.1	525	16931	786.12	143.93	516
102	淮安市	1996	江苏	东部	100至300万	5592	116.997	211.849	30.3	40	29.7	10.8	507	10030	510.27	117.06	1279
103	宿迁市	1996	江苏	东部	50至100万	2597	71.127	167.835	47.7	30.8	21.4	15.09	612	8524	480.83	48.36	130
104	镇江市	1996	江苏	东部	50至100万	12655	330.438	405.211	10.9	55.9	33.2	13	689	3840	264.8	87.22	1467
105	扬州市	1996	江苏	东部	100至300万	7894	224.136	321.254	15.7	52.8	31.5	10.75	670	6591	444.82	102.28	1644
106	泰州市	1996	江苏	东部	50至100万	5917	221.448	294.592	21	45	34.1	12.66	857	5787	496.28	83.96	550
107	无锡市	1996	江苏	东部	100至300万	20194	593.984	557.774	5.2	59.1	35.8	9.7	926	4627	430.82	183.88	2446
108	南通市	1996	江苏	东部	100至300万	6755	203.887	257.119	23.3	46.2	30.5	7.9	981	10549	785.24	240.24	881
109	常州市	1996	江苏	东部	100至300万	12773	491.201	455.65	10.6	57.2	32.3	10.4	772	4373	337.54	124.14	1768
110	苏州市	1996	江苏	东部	100至300万	17455	565.91	549.363	8.8	56.7	34.5	6.3	676	8657	574.12	176	3358
111	白城市	1996	吉林	东北	50万以下	3024	130.98	310.003	49.2	22.5	28.3	22	77	25759	197.74	77.45	383
112	松原市	1996	吉林	东北	50万以下	4554	180.242	262.726	46.1	38.5	15.4	12	119	21089	261.87	64.28	1625
113	吉林市	1996	吉林	东北	100至300万	6328	358.006	429.608	16.9	46.4	36.7	13	157	27711	425.97	202.14	2185
114	辽源市	1996	吉林	东北	50万以下	3629	160.272	303.545	32.4	26.3	41.3	13.9	241	5140	123.54	56.64	334
115	四平市	1996	吉林	东北	50至100万	4234	162.91	278.318	45.9	25	29.1	10.6	223	14382	313.67	106.74	579
116	白山市	1996	吉林	东北	50万以下	4685	251.991	381.434	22.1	47.2	30.7	14.9	73	17505	130.56	84.05	1173
117	通化市	1996	吉林	东北	50万以下	4454	219.466	382.981	28.3	37.2	34.5	14.2	152	15612	230.56	104.01	339
118	岳阳市	1996	湖南	中部	50至100万	4863	169.606	253.518	31.7	35.8	32.5	14.1	336	14858	505.29	91.87	638
119	常德市	1996	湖南	中部	50至100万	4563	166.828	232.27	40.9	34.5	24.5	12.6	324	18190	589.83	106.67	641
120	张家界市	1996	湖南	中部	50万以下	2740	130.565	267.006	30.2	26.9	42.8	14.2	160	9534	153.18	22.13	635
121	益阳市	1996	湖南	中部	50至100万	3386	103.512	203.431	30.6	34.7	34.7	7.7	367	12320	445.36	73.76	228
122	株洲市	1996	湖南	中部	100至300万	5874	265.714	323.181	22.1	46.6	31.3	13.5	320	11307	365.43	87.14	828
123	湘潭市	1996	湖南	中部	50至100万	6174	190.037	257.258	20.6	44.7	34.6	13	549	5008	275.21	70.4	836
124	娄底市	1996	湖南	中部	50万以下	8684	1462.03	2190.23	9.3	57.8	32.9	12.7	869	8109	37.37	20.93	1797
125	怀化市	1996	湖南	中部	50至100万	6529	307.607	559.956	12.5	32	55.5	16.3	248	27758	54.29	22.22	647
126	衡阳市	1996	湖南	中部	50至100万	3485	140.995	192.557	35	33.5	31.5	14.1	448	15303	686.55	128.66	669
127	邵阳市	1996	湖南	中部	50至100万	2586	114.49	177.467	43.7	28.1	28.2	13.7	339	20830	706.61	88.71	225
128	永州市	1996	湖南	中部	50万以下	3419	119.883	187.683	39.6	32.2	28.2	15.9	245	22260	547.2	73.29	267
129	郴州市	1996	湖南	中部	50至100万	3427	195.612	266.929	30.2	35.5	34.4	13.6	228	19654	441.69	79.17	362
130	十堰市	1996	湖北	中部	50至100万	4613	153.806	264.463	22.2	48.1	29.7	3.6	144	23680	340.69	82.88	902
131	随州市	1996	湖北	中部	50万以下	6434	209.136	242.247	25.4	39.2	35.4	21.3	229	9636	160.13	32.12	228
132	孝感市	1996	湖北	中部	50至100万	4487	35.4604	161.121	38.8	32.5	28.8	19.9	503	8910	580.93	90.05	487
133	荆门市	1996	湖北	中部	50万以下	8540	243.286	226.329	34.1	40.3	25.6	176.7	233	12404	288.96	73	992
134	宜昌市	1996	湖北	中部	50至100万	7050	223.993	362.548	22.3	53	24.7	22.1	190	21230	399.12	109.16	3351
135	黄石市	1996	湖北	中部	50至100万	4848	318.241	239.627	15	48.5	36.5	57.6	514	4583	237.87	83.5	1002
136	鄂州市	1996	湖北	中部	50万以下	9964	819.591	289.092	15.2	50.8	34	24.7	669	1594	100.66	28.34	2259
137	黄冈市	1996	湖北	中部	50万以下	3809	122.574	197.48	36.8	41.5	21.8	790.8	404	17457	704.88	118.36	624
138	荆州市	1996	湖北	中部	50至100万	5020	84.5508	193.531	32.5	38	29.5	7.3	444	14243	630.39	156.01	819
139	咸宁市	1996	湖北	中部	50万以下	3301	904.092	1561.38	39	36.6	24.4	14.9	298	9861	44.72	12.03	575
140	鹤岗市	1996	黑龙江	东北	50至100万	4101	400.434	792.733	30.1	38.2	31.7	13.9	76	14679	110.63	75.86	1551
141	伊春市	1996	黑龙江	东北	50至100万	3966	275.091	351.421	15.4	50.2	34.5	11.8	40	32800	132.32	110.09	539
142	齐齐哈尔市	1996	黑龙江	东北	100至300万	4020	170.046	245.744	40.5	30.3	29.2	14.1	129	42496	546.91	192.3	408
143	佳木斯市	1996	黑龙江	东北	50至100万	4673	65.4126	118.427	37	25.1	37.9	10	72	32704	233.9	100.64	534
144	双鸭山市	1996	黑龙江	东北	50万以下	4576	270.234	431.97	30.9	37.4	31.7	12.7	66	22681	148.39	75.25	659
145	绥化市	1996	黑龙江	东北	50万以下	6809	246.792	987.167	35.3	24.7	40	21.3	295	34873	81.04	26.13	349
146	大庆市	1996	黑龙江	东北	100至300万	20311	70.5999	156.476	6	82.8	11.2	7.9	114	21219	242.21	107.95	6288
147	七台河市	1996	黑龙江	东北	50万以下	4775	1423.39	1760.51	17.3	51.2	31.5	15.1	133	6221	82.76	37.69	844
148	鸡西市	1996	黑龙江	东北	50至100万	4669	397.351	666.945	32.1	37.7	30.2	11.3	85	22531	191.77	112.74	787
149	牡丹江市	1996	黑龙江	东北	50至100万	5387	71.2055	127.18	22	46.5	31.6	11.7	78	38827	262.62	137.84	1451
150	濮阳市	1996	河南	中部	50至100万	4377	147.648	256.985	23.9	53.7	22.4	15	796	4188	339.32	53.91	1324
151	鹤壁市	1996	河南	中部	50万以下	5102	162.994	286.195	25.6	51	23.4	15.9	599	2182	130.68	35.66	1242
152	开封市	1996	河南	中部	50至100万	3432	184.669	208.582	34.9	37.1	28	15.2	701	6444	451.62	82.4	549
153	焦作市	1996	河南	中部	50至100万	7549	317.582	411.515	16.2	59.5	24.3	5.13	768	4071	312.99	94.82	1286
154	新乡市	1996	河南	中部	50至100万	5098	206.271	267.131	23.8	49.1	27	15.4	636	8666	519.22	100.69	476
155	商丘市	1996	河南	中部	50至100万	7416	316.936	349.95	3.6	39.7	56.7	18.7	3606	12725	30.29	22.2	1354
156	许昌市	1996	河南	中部	50万以下	4871	201.741	215.437	24.3	51.2	24.5	18.1	860	4997	350.45	56.48	956
157	洛阳市	1996	河南	中部	100至300万	4862	225.212	294.137	12.2	55.1	32.6	12.5	395	15236	602.1	138.62	1168
158	漯河市	1996	河南	中部	50至100万	4507	150.367	220.838	30.6	46.3	23.1	16.8	933	2617	244.07	49.71	634
159	周口市	1996	河南	中部	50万以下	6301	2229.57	4095.36	6.8	41.1	52.1	19.5	2098	11961	31.05	18.29	1082
160	平顶山市	1996	河南	中部	50至100万	4346	156.302	223.366	21	51.3	27.8	15.4	620	7882	545.74	107.71	513
161	驻马店市	1996	河南	中部	50万以下	8519	2577.68	4143.94	4.5	50.6	44.9	12.3	1463	15087	29.7	18.9	2331
162	南阳市	1996	河南	中部	100至300万	3634	129.748	189.297	33	43.1	23.9	15.2	391	26509	1032.77	128.59	560
163	信阳市	1996	河南	中部	50至100万	7388	1885.33	3925.46	3.7	41.6	54.7	13.1	1360	18787	30.2	23.62	1491
164	安阳市	1996	河南	中部	50至100万	4233	170.738	263.742	23.5	49.2	27.3	8.1	680	7384	504.28	84.29	654
165	三门峡市	1996	河南	中部	50万以下	5417	211.479	308.169	16.6	50.1	33.3	15.2	200	10496	209.95	53.61	1732
166	承德市	1996	河北	中部	50至100万	3520	123.295	266.37	31.4	36.9	31.7	17.3	88	39493	347.58	59.6	956
167	张家口市	1996	河北	中部	50至100万	4411	165.93	307.364	22.1	41.7	36.2	17.3	119	36797	439.16	99.35	727
168	秦皇岛市	1996	河北	中部	50至100万	7698	390.542	485.89	19	36.5	44.5	16.2	347	7802	261.16	60.82	2781
169	唐山市	1996	河北	中部	100至300万	8877	277.564	362.985	24.4	46.8	28.8	20.1	508	13472	684.13	176.38	1351
170	廊坊市	1996	河北	中部	50万以下	6761	173.661	263.515	23.4	45.9	30.7	17.4	565	6382	363.27	55.29	1027
171	保定市	1996	河北	中部	100至300万	4480	145.501	222.21	28.7	39.5	31.8	13.1	465	22185	1027.64	142.47	533
172	沧州市	1996	河北	中部	50至100万	4924	149.336	221.064	24.6	47	28.5	17.7	457	14035	642.15	92.16	1145
173	衡水市	1996	河北	中部	50至100万	5088	139.458	254.787	24.6	50	25.4	674.7	462	8815	407.32	65.34	1061
174	邢台市	1996	河北	中部	50至100万	4038	130.602	224.303	30.8	45.7	23.5	20.3	508	12433	634.33	79.51	1537
175	邯郸市	1996	河北	中部	100至300万	4761	160.404	220.985	21.8	49	29.1	17.8	663	12065	799.72	134.76	900
176	三亚市	1996	海南	中部	50万以下	5063	520.19	622.328	39.7	26.7	33.6	4.15	219	1921	42.1	14.51	2507
177	遵义市	1996	贵州	西部	50至100万	8643	1721.28	2925.31	4.2	45.6	50.2	10	1413	30762	45.64	32.7	741
178	安顺市	1996	贵州	西部	50万以下	2524	227.728	624.46	29.3	32.2	38.6	11.8	433	9267	74.04	21.62	318
179	六盘水市	1996	贵州	西部	50万以下	2167	102.317	248.408	19	52.3	28.7	8.2	264	9914	261.98	46.45	638
180	桂林市	1996	广西	西部	50至100万	6665	407.947	481.227	17.6	42	40.4	18.8	316	27667	132.37	52.19	1531
181	河池市	1996	广西	西部	50万以下	6340	1804.83	3119.48	15.9	31.3	52.9	12.7	129	33476	30.23	10.4	1154
182	贺州市	1996	广西	西部	50万以下	5301	46.7655	53.8292	35.4	33.26	31.33	7.6	176	11753	208.53	28.35	333
183	柳州市	1996	广西	西部	100至300万	8279	339.081	471.01	11.5	51.7	36.7	2.4	327	18597	172.82	86.36	1453
184	梧州市	1996	广西	西部	50万以下	6191	313.406	381.024	17.8	37.2	45	16.6	203	12588	93.17	30.96	824
185	百色市	1996	广西	西部	50万以下	6260	1465.21	2594.08	21	37.9	41.1	23	84	36202	31.1	11.18	556
186	贵港市	1996	广西	西部	50万以下	2338	97.4713	121.432	45.7	23.4	30.9	64.2	406	10602	429.87	51.89	74
187	玉林市	1996	广西	西部	50至100万	4904	199.089	233.064	29.3	39.8	30.9	15.7	546	12835	147.17	20.88	789
188	北海市	1996	广西	西部	50万以下	7166	365.529	455.62	32	28.5	39.5	5.9	359	3337	135.42	34.2	1291
189	防城港市	1996	广西	西部	50万以下	5309	350.361	566.997	41.4	27.4	31.3	20.5	121	6238	74.78	14.49	1076
190	钦州市	1996	广西	西部	50万以下	3687	105.045	153.301	46.5	26.5	27	14.1	281	12187	304.63	30.52	419
191	韶关市	1996	广东	东部	50至100万	5387	196.447	489.271	28.4	43.8	27.9	8	160	18413	297.79	103.57	1520
192	梅州市	1996	广东	东部	50万以下	2980	121.177	353.199	34.7	36.2	29.1	8.5	293	15865	464.61	86.23	541
193	汕头市	1996	广东	东部	100至300万	7701	532.544	543.347	12.1	44.3	43.6	17.5	1973	2199	407.29	133.56	2009
194	揭阳市	1996	广东	东部	50至100万	5169	110.583	252.063	22.9	50.2	26.8	19.7	939	5265	491.94	94.38	615
195	潮州市	1996	广东	东部	50至100万	5569	142.857	322.498	25.2	43.6	31.2	47.2	759	3146	233.8	58.75	808
196	河源市	1996	广东	东部	50万以下	2291	51.7616	285.523	51	22.5	26.5	10.7	189	15654	299.45	58	618
197	清远市	1996	广东	东部	50至100万	3713	82.0439	293.761	45.8	31.9	22.3	4	190	19036	363.22	68.8	1200
198	汕尾市	1996	广东	东部	50万以下	3681	105.146	240.844	34.7	31.2	34.1	13.3	478	4865	252.03	60.02	416
199	惠州市	1996	广东	东部	100至300万	10452	271.839	447.555	17.1	53.7	29.2	17.8	233	11346	260.08	85.23	1560
200	佛山市	1996	广东	东部	100至300万	20152	845.03	1220.28	9.4	54.9	35.7	16.7	830	3798	316.32	142.73	2112
201	东莞市	1996	广东	东部	100至300万	16875	664.372	854.389	11.8	53.4	34.9	16	589	2460	145.25	36.14	2824
202	云浮市	1996	广东	东部	50万以下	6097	107.608	297.798	36.2	40	23.8	11	308	7787	239.76	74.31	1568
203	肇庆市	1996	广东	东部	50至100万	7983	273.552	352.658	29.4	40.8	29.8	15.6	243	14891	361.54	90.74	1120
204	深圳市	1996	广东	东部	1000万以上	91898	12744.2	13352.7	1.7	49.3	49	16.4	512	1997	103.38	78.91	18024
205	珠海市	1996	广东	东部	50至100万	31715	2155.42	2776.5	5.6	51.8	42.6	4.5	411	1732	65.37	44.61	7055
206	江门市	1996	广东	东部	50至100万	11463	399.77	533.542	14.1	47.9	38	10.7	392	9509	374.37	135.96	2312
207	中山市	1996	广东	东部	50万以下	14282	644.907	803.374	12.1	51.8	36.1	8	754	1784	126.84	36.84	1358
208	阳江市	1996	广东	东部	50万以下	4845	118.758	313.389	44.2	26.7	29.1	8.4	310	7956	242.51	63.04	861
209	茂名市	1996	广东	东部	50至100万	6032	179.235	240.471	28.5	41.3	30.2	12.8	507	11429	581.36	109.92	1718
210	湛江市	1996	广东	东部	50至100万	5214	152.755	315.899	29.5	36.3	34.2	10.2	494	13263	616.02	143.17	752
211	酒泉市	1996	甘肃	西部	50万以下	4080	760.295	1296.83	36.5	28.6	34.9	11.9	94	193974	31.91	9.26	229
212	嘉峪关市	1996	甘肃	西部	50万以下	10820	1148.88	899.69	4.6	72.2	23.2	10	44	2935	12.91	10.62	7011
213	张掖市	1996	甘肃	西部	50万以下	3780	405.018	791.153	40.2	25.7	34.1	12.4	107	41924	45.44	10.58	437
214	金昌市	1996	甘肃	西部	50万以下	7631	432.711	656.897	16.7	69.2	14	15.4	44	8896	42.34	18.26	1435
215	武威市	1996	甘肃	西部	50万以下	2603	170.773	394.773	41.7	20.4	38	13.9	185	33238	93.75	16.87	289
216	白银市	1996	甘肃	西部	50万以下	3359	138.51	231.626	19.5	56.9	23.6	11.6	78	21158	164.01	32.9	1411
217	庆阳市	1996	甘肃	西部	50万以下	3172	114.031	242.527	21.48	44.53	33.99	11.6	94	27119	254.8	31.51	1376
218	平凉市	1996	甘肃	西部	50万以下	3357	435.934	997.47	27.2	24.5	48.3	13.4	218	11170	42.3	11.64	246
219	天水市	1996	甘肃	西部	50至100万	2099	76.4007	189.076	29.8	38.1	32.1	26.3	223	14277	319.84	40.19	223
220	宁德市	1996	福建	东部	50万以下	5850	1700.68	2811.09	32.9	23.1	44	20.6	238	13247	39.69	7.64	1064
221	南平市	1996	福建	东部	50万以下	6347	308.798	381.02	33.6	37.6	28.8	17.4	113	26280	296.31	75.75	1210
222	三明市	1996	福建	东部	50万以下	7484	357.743	449.473	34.3	37.9	27.8	12	114	23095	261.64	60.38	834
223	莆田市	1996	福建	东部	50至100万	5337	182.263	228.441	25.4	50.6	24	11.8	701	4131	285.85	24.92	725
224	泉州市	1996	福建	东部	100至300万	9752	309.138	346.346	10.9	51.7	37.5	22.6	594	11015	645.02	82.14	1447
225	龙岩市	1996	福建	东部	50万以下	5393	274.888	451.832	31.5	37.5	31	234.9	147	19063	279.75	53.06	1083
226	厦门市	1996	福建	东部	100至300万	25080	2209.76	2469.11	5.8	54	40.2	19.3	811	1699	123	55.28	6443
227	漳州市	1996	福建	东部	50万以下	6868	317.952	362.653	27.9	42.9	29.2	29.8	346	12554	436.23	69.33	903
228	宿州市	1996	安徽	中部	50万以下	3564	431.732	548.263	30.2	40.6	29.2	41.1	546	9939	156.56	30.36	282
229	淮北市	1996	安徽	中部	50至100万	4713	992.118	295.431	14.8	58.7	26.4	13.7	666	2741	181.43	66.37	976
230	蚌埠市	1996	安徽	中部	50至100万	4302	188.737	227.429	26	45.6	28.4	16.5	548	5951	319.63	72.92	548
231	阜阳市	1996	安徽	中部	50至100万	2894	133.755	175.446	42.9	33.6	23.5	621.6	741	10118	1345.79	125.56	173
232	滁州市	1996	安徽	中部	50万以下	4917	182.282	249.258	30.6	44.1	25.4	22.3	306	13516	407.61	88.48	573
233	淮南市	1996	安徽	中部	100至300万	5449	241.997	245.997	14.6	56.8	28.7	19.3	920	5532	195.23	85.73	2136
234	芜湖市	1996	安徽	中部	100至300万	6212	211.675	315.631	15.9	50.6	33.5	24.9	641	6026	212.59	66.85	1535
235	马鞍山市	1996	安徽	中部	50至100万	9487	523.256	477.265	10.8	67.1	22	14.7	684	4049	115.24	47.35	2396
236	六安市	1996	安徽	中部	50万以下	2855	535.185	681.657	30.5	41.4	28.1	27.3	474	15451	169.22	27.21	184
237	宣城市	1996	安徽	中部	50万以下	5841	228.998	294.572	23.7	38.1	38.1	7.9	223	12313	274.67	57.06	1058
238	池州市	1996	安徽	中部	50万以下	3782	180.651	259.18	29.9	35.1	35	7.7	186	8399	153.7	27.62	594
239	铜陵市	1996	安徽	中部	50万以下	7804	859.375	521.334	9.3	57.4	33.3	15.6	598	2991	66.56	32.82	4032
240	安庆市	1996	安徽	中部	50至100万	3468	130.847	216.895	26.2	42.6	31.2	17.1	387	13538	591.53	80.64	421
241	黄山市	1996	安徽	中部	50万以下	3916	224.469	312.757	29.7	32.3	38	18.7	149	9678	146.35	26.2	451
242	广州市	1996	广东	东部	500至1000万	22025	1299.29	1858.24	5.6	46.7	47.6	12.4	882	7434	656.05	403.27	5171
243	南宁市	1996	广西	西部	100至300万	7276	466.698	449.066	16.5	35.9	47.6	15.2	277	22244	277.91	107.37	1383
244	海口市	1996	海南	中部	100至300万	19801	963.349	1682.36	2.5	26	71.5	7.08	2038	2304	49.93	40.58	10539
245	贵阳市	1996	贵州	西部	100至300万	5484	365.771	476.275	11.8	52.6	35.7	34.1	386	8043	310.26	135.38	1711
246	昆明市	1996	云南	西部	300至500万	11343	858.212	1077.79	9	49.8	41.2	25	244	21026	379.32	159.67	2821
247	福州市	1996	福建	东部	100至300万	11050	529.169	617.247	18.2	39	42.8	24.5	476	12675	569.95	144.78	1753
248	成都市	1996	四川	西部	500至1000万	8864	386.443	452.719	13.4	44.3	42.3	11.6	792	14335	980.74	310.14	2322
249	长沙市	1996	湖南	中部	300至500万	7049	449.668	482.441	14.6	42.7	42.7	14.1	480	11816	567.53	167.33	1323
250	合肥市	1996	安徽	中部	100至300万	5081	298.461	288.856	16.8	47.2	36	18.1	573	11445	416.47	125.29	925
251	武汉市	1996	湖北	中部	300至500万	10925	505.769	548.51	9.2	46.8	44	16	846	8569	715.94	415.51	4047
252	南昌市	1996	江西	中部	100至300万	7493	300.209	297.72	15.7	45.7	38.6	15.4	543	7402	401.72	157.27	880
253	上海市	1996	上海	东部	1000万以上	22249	1068.96	1365.36	2.5	54.5	43	13	2059	6341	1304.43	932.14	8547
254	杭州市	1996	浙江	东部	300至500万	15030	444.945	501.31	9.3	52.7	38.1	10.9	363	16596	603.22	196.68	2065
255	郑州市	1996	河南	中部	300至500万	8559	387.845	438.914	7	54.9	38	18.3	792	7446	589.41	190.57	3226
256	南京市	1996	江苏	东部	500至1000万	12845	688.198	764.517	7.2	50.9	41.9	13	806	6587	525.43	264.85	3767
257	银川市	1996	宁夏	西部	100至300万	7381	418.748	490.664	15.1	45.5	39.4	10	260	9025	91.05	48.99	1916
258	兰州市	1996	甘肃	西部	100至300万	8340	434.333	520.979	6	54.6	39.4	5.5	211	13086	276.09	147.54	2846
259	太原市	1996	山西	中部	300至500万	10152	543.694	584.767	5.1	54.4	40.5	12.5	411	6988	287.41	187.27	2713
260	乌鲁木齐市	1996	新疆	西部	100至300万	13573	1219.19	1117.57	2	37.6	60.3	8.8	123	13788	147.89	121.53	5876
261	呼和浩特市	1996	内蒙古	西部	100至300万	5763	733.207	652.855	18.7	42.2	39.1	22.5	115	17453	197.37	83.46	1070
262	长春市	1996	吉林	东北	300至500万	7214	341.47	439.582	22.2	41.6	36.2	35.1	358	20594	676.78	266.84	1254
263	沈阳市	1996	辽宁	东北	300至500万	11502	595.047	742.132	8	42.7	49.3	15.8	517	12860	671.04	419.83	1818
264	哈尔滨市	1996	黑龙江	东北	300至500万	7017	346.79	486.607	22.2	32.1	45.7	60.7	171	53100	908.33	419.54	1576
265	重庆市	1996	重庆	西部	1000万以上	5603	359.153	519.183	20.5	43.9	35.6	10.2	662	82402	1529.71	415.15	751
266	西安市	1996	陕西	西部	300至500万	6267	363.054	349.246	11.3	39.3	49.4	14.9	656	10106	654.87	261.28	1481
267	济南市	1996	山东	东部	300至500万	11259	447.695	557.181	14.2	47.9	37.9	17.8	666	7998	543.45	229.99	1658
268	石家庄市	1996	河北	中部	100至300万	7681	274.889	337.9	18.9	47.3	33.8	15.8	539	13056	854.58	185.64	1537
269	天津市	1996	天津	东部	500至1000万	12270	479.381	681.022	6.4	53	40.6	14.3	754	11917	898.45	513.15	3221
270	北京市	1996	北京	东部	1000万以上	14992	588.811	870.187	5.2	42.3	52.6	9.2	641	16411	1077.7	709.7	4615
271	西宁市	1996	青海	西部	100至300万	4913	281.75	374.943	6.9	45.1	48	3.5	319	7660	110.19	67.11	1366
272	黑河市	1996	黑龙江	东北	50万以下	4243	192.061	332.907	47.4	20	32.6	13.5	24	69345	164.01	65.87	650
273	嘉兴市	1997	浙江	东部	50万以下	12747	283.033	321.601	11.7	59.6	28.6	10.46	841	4223	329.29	70.35	4379
274	湖州市	1997	浙江	东部	50至100万	11633	183.832	279.676	14.6	56.5	28.8	11.08	438	5820	254.58	54.2	3301
275	绍兴市	1997	浙江	东部	50至100万	13861	281.158	330.349	10.5	61.4	28.1	19.34	520	8279	428.94	70.11	3835
276	舟山市	1997	浙江	东部	50至100万	9044	311.422	649.219	30.8	31.5	37.7	7.9	715	1456	98.58	24.42	3458
277	宁波市	1997	浙江	东部	100至300万	16828	694.718	975.98	8.9	55.9	35.2	13.68	569	9816	533.31	123.5	5636
278	金华市	1997	浙江	东部	50至100万	10487	199.768	317.813	10.1	57.2	32.7	9.2	403	10942	440.51	64.97	2543
279	衢州市	1997	浙江	东部	50万以下	5583	132.653	298.364	23.6	44.8	31.7	5.72	270	8845	238.97	36.07	1147
280	台州市	1997	浙江	东部	50至100万	9498	250.196	366.432	15.3	56.7	28	4.95	570	9411	535.98	66.26	2026
281	丽水市	1997	浙江	东部	50万以下	5502	151.529	417.407	25.8	39.2	35	8	144	17298	248.58	35.14	1743
282	温州市	1997	浙江	东部	100至300万	8553	307.193	353.921	7.3	57.4	35.3	16.3	601	12083	708.35	119.76	2514
283	昭通市	1997	云南	西部	50万以下	2165	107.332	315.756	29.26	29.79	40.96	4.5	218	22140	501.89	36.89	542
284	丽江市	1997	云南	西部	50万以下	3329	147.32	622.9	26.18	29.95	43.87	9.7	54	20680	111.18	14	1291
285	曲靖市	1997	云南	西部	50至100万	3225	302.469	421.649	25.1	42.7	32.2	9.6	175	28905	569.81	62.42	847
286	保山市	1997	云南	西部	50万以下	3004	191.359	401.655	42.4	18.6	39	9.9	119	19637	234.46	23.15	662
287	玉溪市	1997	云南	西部	50万以下	16504	1207.64	1258.06	8.8	69	22.2	-7.36	129	15233	197.12	31.82	3431
288	克拉玛依市	1997	新疆	西部	50万以下	37213	1665.89	1638.21	0.4	84.1	15.5	15.89	27	7735	25.36	22.22	23796
289	广元市	1997	四川	西部	50万以下	2871	127.271	218.946	40.3	28	31.8	3.95	183	16319	297.79	49.46	892
290	巴中市	1997	四川	西部	50万以下	2423	67.5319	142.321	51.7	16.2	32.1	8.4	282	12293	346.71	45.48	559
291	绵阳市	1997	四川	西部	50至100万	5374	274.419	369.148	22.6	42.8	34.6	16.71	253	20248	511.99	94.47	733
292	达州市	1997	四川	西部	50至100万	2869	94.6273	164.002	41.1	35.7	23.2	6.2	371	16588	615.7	87.52	521
293	南充市	1997	四川	西部	50至100万	1901	82.2888	158.367	37.9	26.1	36	10.73	567	12477	708.48	84.34	327
294	德阳市	1997	四川	西部	50万以下	5783	280.324	385.143	25.6	43	31.4	10.82	625	5911	372.07	66.9	851
295	广安市	1997	四川	西部	50万以下	2741	86.0902	138.341	34.9	38.2	26.9	5.16	673	6339	427.11	44.53	1039
296	遂宁市	1997	四川	西部	50至100万	2838	149.837	196.797	35.9	32.3	31.9	9.29	695	5322	368.4	48.74	571
297	资阳市	1997	四川	西部	50万以下	2925	105.405	144.75	39.9	29.8	30.3	13.6	614	5748	488.47	55.03	334
298	眉山市	1997	四川	西部	50万以下	3672	117.899	179.367	33.3	36	30.7	10.8	473	7140	339.9	41.75	1095
299	内江市	1997	四川	西部	50至100万	2765	106.374	146.485	25.4	38.5	36.1	11.14	677	5385	902.48	117.54	230
300	自贡市	1997	四川	西部	100至300万	4026	208.014	241.884	22.7	44.6	32.7	9.57	716	4381	312.96	68.34	724
301	乐山市	1997	四川	西部	50至100万	3550	177.953	254.259	25.2	44.5	30.3	-10	268	12723	343.35	77.31	891
302	雅安市	1997	四川	西部	50万以下	4935	155.15	289.921	24.1	47.9	28	6.2	98	15046	149.81	27.65	1583
303	泸州市	1997	四川	西部	100至300万	3135	168.787	221.042	28.2	42.6	29.2	11.61	373	12236	457.38	65.83	694
304	宜宾市	1997	四川	西部	50至100万	3033	165.817	244.51	25.6	43	31.4	9.5	375	13271	498.14	77.68	469
305	攀枝花市	1997	四川	西部	50至100万	9961	1006.77	1303.95	7.2	69.7	23.1	9.4	133	7401	98.93	52.18	8101
306	榆林市	1997	陕西	西部	50万以下	1889	112.589	253.226	16	47.4	36.6	10.5	76	42923	329.82	43.31	1498
307	延安市	1997	陕西	西部	50万以下	3546	260.661	557.879	26.5	42.8	30.8	9	52	37037	191.64	37.35	1045
308	铜川市	1997	陕西	西部	50万以下	4165	126.202	310.195	9.9	52.6	37.5	10.1	210	3882	81.71	36.93	1020
309	渭南市	1997	陕西	西部	50至100万	2728	129.079	193.051	27	39.4	33.6	8.9	393	13134	516.8	84.12	611
310	咸阳市	1997	陕西	西部	50至100万	3887	160.311	229.644	25.5	42.6	32	9.6	463	10189	473.05	87.02	827
311	宝鸡市	1997	陕西	西部	50至100万	4270	160.228	226.676	13.4	51.9	34.6	16.85	194	18117	351.63	77.07	1236
312	商洛市	1997	陕西	西部	50万以下	2646	75.2474	203.155	28.22	29.7	42.08	10	121	19292	236.46	30.31	943
313	安康市	1997	陕西	西部	50万以下	2694	75.2864	213.357	31.6	25.3	43	21.1	124	23536	292.43	38.38	917
314	汉中市	1997	陕西	西部	50万以下	3367	114.423	264.2	23.1	45.8	31.1	7.06	134	27246	363.8	63.65	383
315	大同市	1997	山西	中部	100至300万	5773	312.415	421.077	4	53.6	42.4	5.75	191	14176	269.68	110.64	1054
316	朔州市	1997	山西	中部	50万以下	5658	286.47	412.852	15.6	47.4	37	9.89	125	10625	132.59	26.94	566
317	忻州市	1997	山西	中部	50万以下	2872	157.326	316.845	20.5	38.4	41.1	10.4	114	25152	290.48	55.88	700
318	阳泉市	1997	山西	中部	50至100万	7203	371.868	457.753	2.3	58.7	39	9.67	275	4570	122.28	52.68	3113
319	晋中市	1997	山西	中部	50万以下	4578	220.719	326.353	15	49.1	35.9	11.7	184	16444	302.28	72.58	1164
320	长治市	1997	山西	中部	50至100万	4523	227.714	392.03	15	55.2	29.8	11.29	220	13896	306.02	64.88	756
321	临汾市	1997	山西	中部	50至100万	4265	156.501	295.737	13.5	51.9	34.6	12.3	198	20275	401.16	86.67	1017
322	晋城市	1997	山西	中部	50万以下	6144	251.701	349.971	8.2	53.5	38.3	7.79	218	9425	206.94	34.51	1513
323	运城市	1997	山西	中部	50万以下	3564	143.567	231.717	21	49.6	29.4	14.3	226	14183	482.11	73.57	900
324	威海市	1997	山东	东部	50至100万	19486	547.554	744.216	16.6	50.4	33.1	16.44	451	5798	245.09	80.39	1306
325	烟台市	1997	山东	东部	100至300万	11302	347.161	436.796	16	51.9	32.1	10.36	467	13852	641.49	196.81	633
326	东营市	1997	山东	东部	50至100万	17974	482.606	650.26	8.9	76.4	14.7	11.2	211	8243	167.01	68.13	6531
327	滨州市	1997	山东	东部	50至100万	7477	165.072	287.604	22.7	48.3	28.9	7.1	382	9660	361.09	72.75	1446
328	德州市	1997	山东	东部	50至100万	5120	172.209	276.95	27.9	41.3	30.8	16.49	505	10358	523.2	96.06	552
329	潍坊市	1997	山东	东部	100至300万	8660	308.772	372.457	21.9	44.5	33.5	10.5	523	16143	829.09	203.6	549
330	淄博市	1997	山东	东部	100至300万	12438	369.299	454.579	8.2	57.5	34.4	4.15	675	5965	401.03	173.86	1326
331	青岛市	1997	山东	东部	100至300万	11470	640.889	766.565	13.8	47.6	38.6	11.95	653	11282	695.44	259.68	1137
332	泰安市	1997	山东	东部	50至100万	5884	225.972	336.33	18.6	45.7	35.8	14.5	687	7762	532.81	150.95	709
333	莱芜市	1997	山东	东部	50至100万	7811	224.775	362.78	12.3	49.8	37.8	6.91	543	2246	121.01	37.71	1080
334	聊城市	1997	山东	东部	50至100万	4274	148.083	256.554	34.8	40.3	24.9	11.2	641	8984	550.8	83.05	631
335	日照市	1997	山东	东部	50至100万	5786	204.743	287.598	26.3	37.5	36.2	11.3	511	5359	271.56	61.38	616
336	济宁市	1997	山东	东部	100至300万	6209	232.808	337.584	21.7	42.3	36	11.18	685	11311	774.03	175.44	887
337	临沂市	1997	山东	东部	100至300万	4362	156.555	251.183	22.3	45.5	32.2	12.89	569	17191	978.57	173.58	420
338	枣庄市	1997	山东	东部	50至100万	6094	239.091	354.368	17.6	48.2	34.2	1.91	772	4564	351.33	117.46	804
339	菏泽市	1997	山东	东部	50至100万	2457	86.7564	189.19	50.2	26.7	23.1	0.5	694	12256	848.94	125.47	386
340	石嘴山市	1997	宁夏	西部	50万以下	5837	306.491	464.745	14.9	55.9	29.3	8.15	152	5310	67.48	38.06	1678
341	吴忠市	1997	宁夏	西部	50万以下	3881	36.8954	59.4215	28.7	45.9	25.5	10.15	66	16758	184.63	43.16	1915
342	固原市	1997	宁夏	西部	50万以下	1660	32.0556	264.825	29.88	30.5	39.62	17.3	113	13047	189.14	18.68	909
343	铁岭市	1997	辽宁	东北	50万以下	3542	210.791	418.182	34.1	31.6	34.3	3.96	227	12985	294.13	86.57	626
344	阜新市	1997	辽宁	东北	50至100万	3285	199.508	533.068	25.4	31.3	43.3	-0.53	184	10355	190.97	84.37	1028
345	抚顺市	1997	辽宁	东北	100至300万	8491	959.236	852.263	8.8	58.4	32.9	11.94	210	11272	227.16	148.47	1640
346	朝阳市	1997	辽宁	东北	50至100万	2814	158.989	402.309	30.7	29.8	39.5	-9.66	168	19698	330.84	82.67	461
347	辽阳市	1997	辽宁	东北	50至100万	8162	428.057	634.492	14.3	45.7	39.9	9.3	376	4788	177.78	73.97	1604
348	本溪市	1997	辽宁	东北	50至100万	7353	695.636	906.182	9.7	52.9	37.4	9.29	186	8411	156.26	100.77	1827
349	盘锦市	1997	辽宁	东北	50至100万	19322	684.053	1077.38	13.7	66.7	19.6	10.09	287	4065	116.95	58.33	7291
350	鞍山市	1997	辽宁	东北	100至300万	12854	569.559	848.147	8.4	56.6	35	9.5	367	9255	339.21	170.23	2479
351	锦州市	1997	辽宁	东北	50至100万	5920	299.226	475.861	28.7	34.7	36.7	8.2	295	10047	303.45	105.25	647
352	葫芦岛市	1997	辽宁	东北	50万以下	5322	268.023	440.404	15.6	46.6	37.8	10.11	254	10414	264.53	71.27	1354
353	丹东市	1997	辽宁	东北	50至100万	6341	341.559	539.897	19.4	36.5	44.1	10.81	161	14967	239.49	96.75	1802
354	营口市	1997	辽宁	东北	50至100万	5657	310.682	474.365	16.7	47.1	36.2	8.97	411	5242	221.77	83.06	816
355	大连市	1997	辽宁	东北	300至500万	15342	1092.23	1364.65	10.3	46.1	43.6	12.1	430	12574	540.36	260.03	3132
356	通辽市	1997	内蒙古	西部	50万以下	4381	484.754	600	46	25.3	28.7	22.3	52	59329	307.22	70.04	760
357	赤峰市	1997	内蒙古	西部	50至100万	3164	403.611	403.123	33.3	31.8	34.9	10.23	50	90021	446.1	79.04	778
358	包头市	1997	内蒙古	西部	100至300万	9797	1323.59	1233.03	8.5	60.4	31.1	13.88	72	27768	198.92	119.53	1941
359	鄂尔多斯市	1997	内蒙古	西部	50万以下	13014	811.842	1762.24	13.73	58.28	27.99	17.4	15	86752	132.83	40.28	4078
360	乌海市	1997	内蒙古	西部	50万以下	6840	1027.94	915.957	3.2	64.2	32.6	11.41	227	1669	38.29	31.56	1457
361	九江市	1997	江西	中部	50至100万	4405	204.94	295.186	20.4	43.7	35.9	11.89	233	19798	437.69	88.4	662
362	景德镇市	1997	江西	中部	50万以下	5232	247.028	345.981	11.9	50.2	37.9	13.14	268	5261	140.47	49.04	664
363	鹰潭市	1997	江西	中部	50万以下	3851	262.234	341.197	25.3	43.1	31.6	16.59	289	3560	102.58	27.53	424
364	上饶市	1997	江西	中部	50至100万	2698	149.178	229.024	32.7	29.2	38.1	13.1	282	22791	642.72	104.54	172
365	抚州市	1997	江西	中部	50至100万	3471	179.55	261.977	36.2	36.5	27.4	10	192	18799	360.49	74.85	479
366	宜春市	1997	江西	中部	50万以下	3637	181.051	249.828	36.7	30.6	32.7	10.5	273	18669	510.2	120.7	205
367	新余市	1997	江西	中部	50万以下	5052	310.625	395.781	21.9	42.9	35.2	8.8	327	3178	103.34	31.28	1202
368	萍乡市	1997	江西	中部	50万以下	4353	217.353	288.636	15	54.3	30.7	13.14	447	3831	171.15	51.44	635
369	吉安市	1997	江西	中部	50万以下	3483	169.727	260.634	33.49	33.68	32.83	8.7	177	25373	447.59	83.37	586
370	赣州市	1997	江西	中部	100至300万	3202	167.368	249.564	36.8	28.6	34.7	7.6	199	39363	782.32	126.96	273
371	连云港市	1997	江苏	东部	100至300万	5455	225.5	329.102	29	41.1	29.9	15.29	587	7615	437.25	82.83	1498
372	徐州市	1997	江苏	东部	100至300万	5939	206.306	289.105	18.9	46.4	34.7	8.18	770	11765	867.16	182.43	1754
373	盐城市	1997	江苏	东部	100至300万	5341	166.01	278.288	31.9	37.9	30.2	20.01	527	16931	789.11	151.3	1211
374	淮安市	1997	江苏	东部	100至300万	5592	152.86	254.375	30.3	40	29.7	10.8	507	10030	510.27	117.06	1279
375	宿迁市	1997	江苏	东部	50至100万	2960	90.6246	226.459	40.8	33.6	25.7	15.09	571	8524	488.83	50.36	600
376	镇江市	1997	江苏	东部	50至100万	13584	368.486	473.607	7.6	55.4	37	7.96	691	3840	265.41	90.21	3820
377	扬州市	1997	江苏	东部	100至300万	8443	247.232	356.166	14.4	48	37.6	10.75	672	6591	446.14	105.62	2585
378	泰州市	1997	江苏	东部	50至100万	6396	249.18	351.629	17.3	46	36.7	12.66	858	5787	496.83	86.9	1452
379	无锡市	1997	江苏	东部	100至300万	22208	727.29	672.465	4.1	57.6	38.2	22.15	930	4627	432.29	173.63	5444
380	南通市	1997	江苏	东部	100至300万	7344	241.765	303.828	19.1	46.8	34.2	12.85	983	10549	786.3	244.36	2908
381	常州市	1997	江苏	东部	100至300万	13858	580.727	571.589	8.2	55.6	36.2	10.59	775	4373	339.23	127.77	3495
382	苏州市	1997	江苏	东部	100至300万	19698	688.36	685.055	6.5	56.2	37.3	20.24	677	8657	574.99	186.18	7047
383	白城市	1997	吉林	东北	50万以下	3047	130.118	418.99	43.5	25.9	30.6	2.27	77	25759	199.05	78.39	342
384	松原市	1997	吉林	东北	50万以下	4426	184.58	280.817	42.2	37.2	20.6	-0.98	121	21089	266.01	65.27	1325
385	吉林市	1997	吉林	东北	100至300万	6707	395.669	481.491	17.8	37.6	44.7	2.15	158	27711	427.63	204	1839
386	辽源市	1997	吉林	东北	50万以下	3933	150.557	307.52	32.5	27.2	40.4	11.58	244	5140	124.87	57.28	506
387	四平市	1997	吉林	东北	50至100万	4644	167.561	312.843	46.7	23.3	30	10.68	226	14382	318.69	115.11	504
388	白山市	1997	吉林	东北	50万以下	5110	285.541	460.207	21.4	48.7	29.9	10.37	74	17505	131.68	85.39	1351
389	通化市	1997	吉林	东北	50万以下	4981	252.108	427.28	24.2	40.6	35.1	6.42	151	15612	230.06	104.32	415
390	岳阳市	1997	湖南	中部	50至100万	5478	183.012	267.659	25	40	35	13.22	340	14858	510.35	94.71	1063
391	常德市	1997	湖南	中部	50至100万	4773	168.543	240.68	31.1	39.4	29.5	9.32	326	18190	593.32	111.09	937
392	张家界市	1997	湖南	中部	50万以下	3092	161.28	304.351	27	26.4	46.6	12.24	161	9534	153.77	22.91	833
393	益阳市	1997	湖南	中部	50至100万	3873	111.442	192.673	25.9	35.3	38.8	11.95	368	12320	446.87	75.8	716
394	株洲市	1997	湖南	中部	100至300万	6556	288.801	358.266	17.6	49.3	33.1	11.49	320	11307	365.65	87.63	951
395	湘潭市	1997	湖南	中部	50至100万	6789	187.559	242.595	15.2	44.6	40.2	10.03	551	5008	276.18	71.4	1807
396	娄底市	1997	湖南	中部	50万以下	4731	145.497	216.544	21	48.8	30.3	-11.2	488	8109	396.09	77.03	459
397	怀化市	1997	湖南	中部	50至100万	3988	159.666	242.961	26.3	35.8	37.9	9	173	27758	476.62	87.84	465
398	衡阳市	1997	湖南	中部	50至100万	3818	147.598	201.901	31	37.2	31.8	10.5	452	15303	692.42	131.73	742
399	邵阳市	1997	湖南	中部	50至100万	2879	119.824	181.987	37.6	32.2	30.2	12.1	341	20830	711.04	90.95	353
400	永州市	1997	湖南	中部	50万以下	3887	131.074	202.883	32.7	35.1	32.1	12.66	247	22260	550.07	75.05	633
401	郴州市	1997	湖南	中部	50至100万	4261	221.018	289.819	25.5	37.5	36.9	18.88	229	19654	444.76	80.41	683
402	十堰市	1997	湖北	中部	50至100万	4840	165.043	300.53	14.1	52.2	33.7	2.87	144	23680	341.73	85.58	655
403	随州市	1997	湖北	中部	50万以下	4678	144.278	168.712	27.4	42.8	29.8	13.3	266	9636	256.74	49.26	860
404	孝感市	1997	湖北	中部	50至100万	5088	43.7573	163.622	30.7	38.9	30.4	17.02	508	8910	587.33	93.72	896
405	荆门市	1997	湖北	中部	50万以下	9864	267.787	262.664	26.9	39.4	33.7	19.81	236	12404	292.77	76.88	1388
406	宜昌市	1997	湖北	中部	50至100万	8498	285.736	433.608	17.3	54.2	28.5	18.63	190	21230	399.67	112.27	4359
407	黄石市	1997	湖北	中部	50至100万	5699	350.451	258.617	9.7	51.6	38.7	17.6	524	4583	242.83	84.94	1179
408	鄂州市	1997	湖北	中部	50万以下	9948	879.945	347.243	15.9	53.8	30.4	15.11	674	1594	101.37	29.12	2204
409	黄冈市	1997	湖北	中部	50万以下	4425	151.702	230.564	27.6	43.7	28.7	19.31	409	17457	713.9	123.41	701
410	荆州市	1997	湖北	中部	50至100万	5020	100.414	205.904	32.5	38	29.5	7.3	444	14243	630.39	156.01	819
411	咸宁市	1997	湖北	中部	50万以下	4435	156.919	256.083	28	42.2	29.8	9.1	280	9861	276.25	75.99	984
412	鹤岗市	1997	黑龙江	东北	50至100万	5017	401.262	877.367	27.9	37.1	35	5.91	76	14679	110.9	76.67	1729
413	伊春市	1997	黑龙江	东北	50至100万	4443	297.389	378.358	15.5	47.8	36.6	11.23	40	32800	132.15	110.35	797
414	齐齐哈尔市	1997	黑龙江	东北	100至300万	4653	193.285	266.606	30.5	31.1	38.3	12.04	130	42496	551	194.32	508
415	佳木斯市	1997	黑龙江	东北	50至100万	5076	71.1001	125.17	31.4	23.9	44.7	8.3	72	32704	234.88	102.2	605
416	双鸭山市	1997	黑龙江	东北	50万以下	5055	311.87	502.084	29.2	36.8	33.9	9	66	22681	148.78	76.13	993
417	绥化市	1997	黑龙江	东北	50万以下	5799	55.1846	183.949	28.1	28.2	43.7	7.8	155	34873	543.63	143.33	523
418	大庆市	1997	黑龙江	东北	100至300万	23969	88.659	176.908	3.9	84.1	12.1	8.24	115	21219	243.63	108.86	7222
419	七台河市	1997	黑龙江	东北	50万以下	5318	1945.81	2147.22	12.9	48	39.2	9.91	134	6221	83.41	38.56	1780
420	鸡西市	1997	黑龙江	东北	50至100万	5233	432.887	709.021	25.6	40.8	33.6	11.51	86	22531	192.66	113.55	824
421	牡丹江市	1997	黑龙江	东北	50至100万	5927	72.9403	114.135	12.9	39.8	47.2	10.97	79	38827	264.6	140.49	1549
422	濮阳市	1997	河南	中部	50至100万	4806	193.652	314.211	19.9	57.3	22.7	14	805	4188	343.4	55.69	1199
423	鹤壁市	1997	河南	中部	50万以下	5283	216.735	351.155	23.9	47.3	28.8	4	620	2182	132.42	37.52	829
424	开封市	1997	河南	中部	50至100万	3842	191.765	220.847	34.1	34.8	31.1	8.76	710	6444	457.33	84.26	406
425	焦作市	1997	河南	中部	50至100万	7780	371.037	466.086	19.2	50.1	30.7	5.13	778	4071	316.68	97.16	1120
426	新乡市	1997	河南	中部	50至100万	4707	373.949	389.197	26.5	38.6	34.9	-4.28	642	8666	524.67	103.6	456
427	商丘市	1997	河南	中部	50至100万	2855	91.5311	166.305	45.6	28.1	26.3	7.9	736	12725	787.71	76.8	356
428	许昌市	1997	河南	中部	50万以下	5162	203.361	219.397	22.9	50.5	26.5	26.67	862	4997	430.27	64.23	632
429	洛阳市	1997	河南	中部	100至300万	5519	290.6	356.166	9.9	53.6	36.5	12.95	399	15236	607.02	143.14	1618
430	漯河市	1997	河南	中部	50至100万	5090	192.611	259.641	26.8	50.2	22.9	12.95	946	2617	247.65	51.74	1484
431	周口市	1997	河南	中部	50万以下	3271	77.6498	133.493	39.2	37.1	23.7	7.9	873	11961	1043.84	102.92	361
432	平顶山市	1997	河南	中部	50至100万	4786	190.759	282.747	16.3	51.6	32.1	-3.92	599	7882	471.8	106.13	884
433	驻马店市	1997	河南	中部	50万以下	3456	110.525	176.072	34	39.1	26.9	10.4	537	15087	810.42	84.65	367
434	南阳市	1997	河南	中部	100至300万	4230	153.197	215.728	32	43.4	24.6	12.83	393	26509	1037.88	134.9	590
435	信阳市	1997	河南	中部	50至100万	2984	93.7715	192.844	37.2	32.4	30.5	7.67	405	18787	766.96	104.13	899
436	安阳市	1997	河南	中部	50至100万	4286	178.86	269.472	23.1	44.8	32.1	1.55	685	7384	507.66	87.58	672
437	三门峡市	1997	河南	中部	50万以下	6158	275.139	400.245	14.3	51.3	34.4	13.03	203	10496	212.62	55.05	1646
438	承德市	1997	河北	中部	50至100万	4060	140.445	284.185	21	42.7	36.2	14.1	88	39493	349.36	61.8	1517
439	张家口市	1997	河北	中部	50至100万	4937	187.103	336.277	13.8	43	43.1	11.58	119	36797	440.09	101.36	1438
440	秦皇岛市	1997	河北	中部	50至100万	8810	452.564	569.508	15.9	37	47.1	15.01	348	7802	261.87	63.31	3284
441	唐山市	1997	河北	中部	100至300万	10327	311.096	403.963	20.6	49.6	29.8	17.35	511	13472	688.34	181.55	2798
442	廊坊市	1997	河北	中部	50万以下	7673	212.889	313.46	19.1	49.7	31.2	16.2	572	6382	367.61	58.14	2794
443	保定市	1997	河北	中部	100至300万	5265	176.398	253.258	22.5	43.5	33.9	16.02	468	22185	1035.39	147.66	1642
444	沧州市	1997	河北	中部	50至100万	5699	175.429	253.214	18.4	49.8	31.9	16.95	461	14035	648.25	96.28	1509
445	衡水市	1997	河北	中部	50至100万	5916	165.063	277.673	19.7	53.1	27.2	16.21	465	8815	409.77	66.45	2007
446	邢台市	1997	河北	中部	50至100万	4548	156.196	240.605	23.3	50.8	25.9	15.63	512	12433	639.67	82.14	1779
447	邯郸市	1997	河北	中部	100至300万	5462	186.205	247.442	19	47.1	33.9	13.21	670	12065	807.56	139.22	2042
448	三亚市	1997	海南	中部	50万以下	5018	499.319	556.06	41	22.1	36.9	4.15	230	1921	44.06	15.53	3999
449	遵义市	1997	贵州	西部	50至100万	2898	132.429	227.236	36.2	37.1	26.7	10	218	30762	669.36	93.31	381
450	安顺市	1997	贵州	西部	50万以下	2394	87.1556	217.438	32.2	35.2	32.6	12.2	264	9267	244.23	37.53	446
451	六盘水市	1997	贵州	西部	50万以下	2381	114.414	265.545	17.5	52.9	29.6	10.75	269	9914	266.26	48.73	634
452	桂林市	1997	广西	西部	50至100万	7802	474.665	559.613	34.6	30.5	34.9	18.64	320	27667	134.2	53.59	1346
453	河池市	1997	广西	西部	50万以下	3815	168.947	291.942	30.87	32.35	36.78	10.9	113	33476	379.51	56.2	1408
454	贺州市	1997	广西	西部	50万以下	5301	46.7655	53.8292	35.4	33.26	31.33	7.6	176	11753	208.53	28.35	333
455	柳州市	1997	广西	西部	100至300万	9329	414.171	511.723	10.7	51.4	37.9	16.28	332	18597	175.29	88.48	1498
456	梧州市	1997	广西	西部	50万以下	5351	250.498	304.876	34.5	29.9	35.6	8.8	219	12588	275.85	53.98	498
457	百色市	1997	广西	西部	50万以下	3822	147.619	252.844	30.96	38.01	31.03	8.9	101	36202	366.87	46.21	1583
458	贵港市	1997	广西	西部	50万以下	2370	96.2704	122.339	43.8	21.4	34.8	3.19	413	10602	437.31	53.63	161
459	玉林市	1997	广西	西部	50至100万	4407	165.214	207.614	42	29.9	28.1	10	426	12835	547.17	63.07	455
460	北海市	1997	广西	西部	50万以下	8206	411.019	441.791	32.5	27.6	39.9	14.04	409	3337	136.49	35.29	1289
461	防城港市	1997	广西	西部	50万以下	6384	402.436	579.825	35.6	27.7	36.7	15.12	122	6238	75.54	17.11	1064
462	钦州市	1997	广西	西部	50万以下	4129	124.526	178.681	53.2	18.6	28.3	12.17	284	12187	308.37	31.47	401
463	韶关市	1997	广东	东部	50至100万	5789	208.73	513.643	24.6	45.9	29.5	9.04	161	18413	299.43	105.03	1252
464	梅州市	1997	广东	东部	50万以下	3075	130.155	385.353	33.9	35.6	30.5	4.72	296	15865	469.44	91.08	655
465	汕头市	1997	广东	东部	100至300万	9042	571.546	594.301	10.1	49.3	40.6	15.95	2001	2199	413.09	138.05	2122
466	揭阳市	1997	广东	东部	50至100万	6094	137.277	291.075	19.4	52.6	28	20.58	970	5265	508.46	97.34	1049
467	潮州市	1997	广东	东部	50至100万	6412	158.737	347.528	21	45.3	33.7	-2.98	767	3146	236.24	60.01	1293
468	河源市	1997	广东	东部	50万以下	2470	58.8967	340.292	41.8	25	33.2	12.19	193	15654	305.62	61.49	741
469	清远市	1997	广东	东部	50至100万	3787	88.7189	333.984	42.8	32.2	25	4.84	192	19036	368.58	71.63	1631
470	汕尾市	1997	广东	东部	50万以下	4572	119.676	294.888	32.3	32	35.7	7.05	485	4865	255.69	61.71	776
471	惠州市	1997	广东	东部	100至300万	12114	363.561	511.762	15.8	57.1	27.2	20.47	239	11346	266.53	89.8	2207
472	佛山市	1997	广东	东部	100至300万	22575	988.597	1362.79	7.5	52.3	40.2	15.28	842	3798	320.96	146.15	4505
473	东莞市	1997	广东	东部	100至300万	23897	775.557	976.754	7.4	54.4	38.2	17.78	597	2460	147.12	36.97	4485
474	云浮市	1997	广东	东部	50万以下	6392	110.815	325.467	31.7	41.3	26.9	6.34	313	7787	243.65	76.21	1201
475	肇庆市	1997	广东	东部	50至100万	8989	187.055	386.056	25.7	43.1	31.2	14.42	248	14891	368.34	91.96	1741
476	深圳市	1997	广东	东部	1000万以上	103235	13225.8	13036.7	1.1	50.5	48.3	15.95	542	1997	109.46	84.8	34201
477	珠海市	1997	广东	东部	50至100万	34927	2371.55	3261.06	4.6	53.6	41.8	11.14	413	1732	67.34	46.22	7290
478	江门市	1997	广东	东部	50至100万	12143	416.859	580.163	12.7	48.2	39.1	7.24	395	9509	377.07	138.19	2043
479	中山市	1997	广东	东部	50万以下	19145	739.327	876.441	8.9	52.6	38.5	20.74	713	1784	128.36	37.95	4666
480	阳江市	1997	广东	东部	50万以下	5176	119.091	328.218	40.1	30.8	29.1	10.2	313	7956	244.35	65.01	1017
481	茂名市	1997	广东	东部	50至100万	6710	168.081	248.564	28.4	39.6	31.9	15.66	515	11429	590.19	114.13	1387
482	湛江市	1997	广东	东部	50至100万	5556	147.453	331.888	27.9	37.5	34.6	7.09	503	13263	627.32	148.91	1092
483	酒泉市	1997	甘肃	西部	50万以下	9905	293.441	507.328	23.64	42.94	33.42	9.5	5	193974	96.2	47.59	3992
484	嘉峪关市	1997	甘肃	西部	50万以下	12350	1154.93	896.409	4.4	74	21.6	4.49	45	2935	13.09	10.79	10783
485	张掖市	1997	甘肃	西部	50万以下	5973	162.765	314.234	34.87	33.08	32.05	13.4	30	41924	126.95	27.82	2524
486	金昌市	1997	甘肃	西部	50万以下	7329	452.462	761.163	16.2	66.3	17.5	0.85	44	8896	42.64	18.46	1774
487	武威市	1997	甘肃	西部	50万以下	3679	100.655	219.247	30.81	33.4	35.79	2	58	33238	192.24	40.75	979
488	白银市	1997	甘肃	西部	50万以下	3550	152.876	263.947	17.4	51.2	31.4	10.59	79	21158	166.2	33.68	1306
489	庆阳市	1997	甘肃	西部	50万以下	3172	121.876	268.513	21.48	44.53	33.99	11.6	94	27119	254.8	31.51	1376
490	平凉市	1997	甘肃	西部	50万以下	3313	101.427	227.694	25.43	37.61	36.96	11.5	199	11170	222.18	29.1	1109
491	天水市	1997	甘肃	西部	50至100万	1881	76.615	202.582	18	43.6	38.5	-4.18	227	14277	325.38	41.16	335
492	宁德市	1997	福建	东部	50万以下	6760	235.841	385.107	30.1	34.7	35.2	12.9	241	13247	323.57	48.92	592
493	南平市	1997	福建	东部	50万以下	6916	361.264	447.135	28.4	36.1	35.6	9.1	113	26280	298.12	76.96	1555
494	三明市	1997	福建	东部	50万以下	7935	412.715	515.135	28.5	39.5	32	11.06	115	23095	263.62	62.01	1337
495	莆田市	1997	福建	东部	50至100万	4846	216.188	269.803	20.7	47.8	31.5	-13.09	709	4131	289.1	27.42	1264
496	泉州市	1997	福建	东部	100至300万	11479	357.467	390.23	8.5	53.1	38.4	18.2	598	11015	650.13	85.21	1774
497	龙岩市	1997	福建	东部	50万以下	6043	310.956	493.621	25.9	40.9	33.1	13.34	148	19063	281.39	54.59	1261
498	厦门市	1997	福建	东部	100至300万	29824	2451.27	2824.26	4.6	53.7	41.7	20.09	797	1699	124.67	57.01	12304
499	漳州市	1997	福建	东部	50万以下	8399	374.692	421.415	21.8	47.1	31.1	23.71	348	12554	438.76	71.28	1762
500	宿州市	1997	安徽	中部	50万以下	3324	136.215	163.953	39.5	29.5	31.1	15.61	577	9939	563.16	64.08	349
501	淮北市	1997	安徽	中部	50至100万	5086	1219.46	316.377	14.6	53.2	32.1	9.88	677	2741	184.59	68.79	1095
502	蚌埠市	1997	安徽	中部	50至100万	5030	244.232	258.468	23.8	43.6	32.7	16.9	554	5951	323.27	74.96	601
503	阜阳市	1997	安徽	中部	50至100万	3378	165.484	205.778	44.6	24.7	30.8	18.54	749	10118	1360.04	138.42	256
504	滁州市	1997	安徽	中部	50万以下	5849	199.461	308.898	28.7	42.3	29	18.85	309	13516	412.11	90.47	455
505	淮南市	1997	安徽	中部	100至300万	6192	287.273	289.292	14.9	48.9	36.3	15.85	936	5532	198.63	88.88	2316
506	芜湖市	1997	安徽	中部	100至300万	7709	255.667	430.007	11.1	53.9	35.1	20.58	645	6026	213.95	67.94	1440
507	马鞍山市	1997	安徽	中部	50至100万	10637	680.331	519.29	10	62.6	27.3	14.11	689	4049	116.12	47.96	2423
508	六安市	1997	安徽	中部	50万以下	2733	161.8	212.034	39.6	33.8	26.5	-7.1	365	15451	655.65	93.57	366
509	宣城市	1997	安徽	中部	50万以下	5841	255.27	334.095	23.7	38.1	38.1	7.9	223	12313	274.67	57.06	1058
510	池州市	1997	安徽	中部	50万以下	3782	208.874	281.548	29.9	35.1	35	7.7	186	8399	153.7	27.62	594
511	铜陵市	1997	安徽	中部	50万以下	8652	947.054	581.655	6.5	55.6	37.9	18.27	602	2991	67.05	33.28	2810
512	安庆市	1997	安徽	中部	50至100万	4243	170.239	253.676	21.7	45.4	32.8	18.84	386	13538	594.46	82.96	468
513	黄山市	1997	安徽	中部	50万以下	4613	277.021	382.887	23.7	31.5	44.8	18.1	151	9678	146.44	26.78	451
514	广州市	1997	广东	东部	500至1000万	24700	1466.19	2085.4	4.5	45.7	49.8	13.39	897	7434	666.49	410.87	9851
515	南宁市	1997	广西	西部	100至300万	8236	488.976	482.219	16.9	30.8	52.3	13.28	280	22244	281.2	110.38	2423
516	海口市	1997	海南	中部	100至300万	20342	2009.34	1556.12	2.5	25.5	72	7.08	2178	2304	51.41	42.28	10597
517	贵阳市	1997	贵州	西部	100至300万	6342	419.054	533.516	9.9	51.1	39	16.4	388	8043	311.43	138.48	1990
518	昆明市	1997	云南	西部	300至500万	12697	915.406	1223.78	8.4	47.1	44.4	13.76	247	21026	383.82	164.1	4709
519	福州市	1997	福建	东部	100至300万	13091	609.724	636.166	14.3	46.7	39	19.24	480	12675	574.85	150.4	3641
520	成都市	1997	四川	西部	500至1000万	10180	466.948	534.174	10.4	44.7	44.9	11.54	798	14335	989.19	318.5	3135
521	长沙市	1997	湖南	中部	300至500万	8443	448.322	490.812	12.1	42.7	45.1	15.94	484	11816	571.91	170.98	2168
522	合肥市	1997	安徽	中部	100至300万	5896	382.894	395.681	12.2	47.5	40.3	16.3	581	11445	422.31	129.57	1252
523	武汉市	1997	湖北	中部	300至500万	12603	575.632	672.054	7.2	44.1	48.7	14.63	855	8569	723.9	422.61	5639
524	南昌市	1997	江西	中部	100至300万	8826	351.565	356.469	11.5	47	41.5	13.1	551	7402	407.89	161.58	1429
525	上海市	1997	上海	东部	1000万以上	25740	1394.11	3293.25	2	48.4	49.6	12.65	2059	6341	1305.46	943.03	15149
526	杭州市	1997	浙江	东部	300至500万	17046	514.508	598.395	8	51.5	40.6	15.41	366	16596	607.96	204.39	4990
527	郑州市	1997	河南	中部	300至500万	9616	479.3	508.931	6.1	50.3	43.6	11.85	802	7446	597.33	197.94	2050
528	南京市	1997	江苏	东部	500至1000万	14251	871.617	1008.08	5.7	48.5	45.8	12.6	813	6587	529.82	270.11	6637
529	银川市	1997	宁夏	西部	100至300万	8133	465.604	563.934	13	42.9	44.2	9.86	265	9025	92.83	50.72	2604
530	兰州市	1997	甘肃	西部	100至300万	8689	454.846	536.219	5.7	51.7	42.6	8.55	214	13086	280.46	150.65	3696
531	太原市	1997	山西	中部	300至500万	10582	553.342	598.401	4.5	49.1	46.4	11.19	420	6988	293.28	191.78	3315
532	乌鲁木齐市	1997	新疆	西部	100至300万	14276	1297.7	1092.62	1.6	36	62.5	8.35	127	13788	151.94	124.12	5087
533	呼和浩特市	1997	内蒙古	西部	100至300万	6389	865.958	790.333	14.6	42.6	42.8	7.65	116	17453	200.37	85.55	1428
534	长春市	1997	吉林	东北	300至500万	7915	362.538	513.316	17.9	41.2	40.9	10.3	362	20594	683.79	272.22	1551
535	沈阳市	1997	辽宁	东北	300至500万	12632	710.893	986.198	6.9	43.8	49.3	9.07	519	12860	673.8	422.6	2460
536	哈尔滨市	1997	黑龙江	东北	300至500万	8156	380.912	525.188	19.9	31.3	48.8	11.6	172	53100	914.91	422.77	1743
537	重庆市	1997	重庆	西部	1000万以上	4437	194.911	331.951	19.2	40.8	39.9	8.7	369	82402	3042.92	594.58	903
538	西安市	1997	陕西	西部	300至500万	7561	397.305	386.983	7.4	46.2	46.4	14.37	663	10106	662.06	267.52	1766
539	济南市	1997	山东	东部	300至500万	13323	543.7	663.146	10.5	45.4	44.1	19.12	674	7998	549.2	229.37	1424
540	石家庄市	1997	河北	中部	100至300万	9084	313.145	380.926	16.1	46.2	37.8	15.81	543	13056	860.19	191.69	3466
541	天津市	1997	天津	东部	500至1000万	13785	478.662	680	4.9	49.1	46	12.05	755	11917	899.8	515.36	5542
542	北京市	1997	北京	东部	1000万以上	14877	521.544	770.773	4	38.6	57.3	9.57	724	16411	1216.7	722.69	4784
543	西宁市	1997	青海	西部	100至300万	5436	280.82	398.22	5.3	45.5	49.2	7.89	322	7660	111.26	68.05	2222
544	黑河市	1997	黑龙江	东北	50万以下	4631	155.203	295.912	33.1	22.9	44	8.3	24	69345	165.59	67	931
545	嘉兴市	1998	浙江	东部	50万以下	13490	346.458	385.863	11.7	59.6	28.6	10.4	843	4223	329.91	73.21	5234
546	湖州市	1998	浙江	东部	50至100万	12737	228.013	331.227	14.6	56.5	28.8	11.8	438	5820	254.81	58.98	3696
547	绍兴市	1998	浙江	东部	50至100万	15144	330.202	382.29	10.5	61.4	28.1	11.3	521	8279	430.04	72.65	3957
548	舟山市	1998	浙江	东部	50至100万	9495	404.912	811.853	30.8	31.5	37.7	7.3	684	1456	98.54	25.71	3146
549	宁波市	1998	浙江	东部	100至300万	18186	780.167	1134.57	8.9	55.9	35.2	11	572	9816	535.27	130.48	5788
550	金华市	1998	浙江	东部	50至100万	10937	243.589	363.915	10.1	57.2	32.7	8.1	406	10942	442.96	67.11	2746
551	衢州市	1998	浙江	东部	50万以下	5865	155.333	336.068	23.6	44.8	31.7	7.3	272	8845	240.13	36.86	1338
552	台州市	1998	浙江	东部	50至100万	10280	301.385	414.265	15.3	56.7	28	13.4	573	9411	539.51	75.63	2320
553	丽水市	1998	浙江	东部	50万以下	5502	189.919	464.35	25.8	39.2	35	8	144	17298	248.58	35.14	1743
554	温州市	1998	浙江	东部	100至300万	9431	370.035	393.85	7.3	57.4	35.3	17.3	609	12083	718.04	123.9	2802
555	昭通市	1998	云南	西部	50万以下	2165	99.2847	307.844	29.26	29.79	40.96	4.5	218	22140	501.89	36.89	542
556	丽江市	1998	云南	西部	50万以下	3329	179.601	700.513	26.18	29.95	43.87	9.7	54	20680	111.18	14	1291
557	曲靖市	1998	云南	西部	50至100万	3350	241.928	414.025	25.1	42.7	32.2	7.2	177	28905	577.4	64.32	978
558	保山市	1998	云南	西部	50万以下	3004	172.801	413.815	42.4	18.6	39	9.9	119	19637	234.46	23.15	662
559	玉溪市	1998	云南	西部	50万以下	16504	1241.87	1230.6	8.8	69	22.2	-7.36	129	15233	197.12	31.82	3431
560	克拉玛依市	1998	新疆	西部	50万以下	34458	2102.74	2090.88	0.4	84.1	15.5	0.2	28	7735	26.31	22.53	24883
561	广元市	1998	四川	西部	50万以下	2825	123.011	236.997	40.3	28	31.8	2.15	183	16319	299.16	51.07	827
562	巴中市	1998	四川	西部	50万以下	2423	76.5856	146.393	51.7	16.2	32.1	8.4	282	12293	346.71	45.48	559
563	绵阳市	1998	四川	西部	50至100万	5967	307.19	458.368	22.6	42.8	34.6	13.4	255	20248	517.27	97.56	1410
564	达州市	1998	四川	西部	50至100万	2869	105.909	175.519	41.1	35.7	23.2	6.2	371	16588	615.7	87.52	521
565	南充市	1998	四川	西部	50至100万	2071	89.8499	173.635	37.9	26.1	36	10.4	567	12477	708.96	88.09	470
566	德阳市	1998	四川	西部	50万以下	6229	287.381	400.567	25.6	43	31.4	10	628	5911	373.72	68.73	1090
567	广安市	1998	四川	西部	50万以下	2741	97.3918	150.699	34.9	38.2	26.9	5.16	673	6339	427.11	44.53	1039
568	遂宁市	1998	四川	西部	50至100万	2949	156.422	218.884	35.9	32.3	31.9	6.6	701	5322	371.43	51.85	798
569	资阳市	1998	四川	西部	50万以下	2925	105.405	144.75	39.9	29.8	30.3	13.6	614	5748	488.47	55.03	334
570	眉山市	1998	四川	西部	50万以下	3672	127.349	204.251	33.3	36	30.7	10.8	473	7140	339.9	41.75	1095
571	内江市	1998	四川	西部	50至100万	3023	134.678	169.247	25.4	38.5	36.1	6.98	773	5385	416.55	70.41	422
572	自贡市	1998	四川	西部	100至300万	4333	203.952	234.815	22.7	44.6	32.7	9.1	719	4381	314.29	68.34	754
573	乐山市	1998	四川	西部	50至100万	3825	199.437	288.269	25.2	44.5	30.3	10.2	269	12723	344.47	78.6	1169
574	雅安市	1998	四川	西部	50万以下	4935	183.306	322.302	24.1	47.9	28	6.2	98	15046	149.81	27.65	1583
575	泸州市	1998	四川	西部	100至300万	3396	187.18	242.464	28.2	42.6	29.2	8.3	375	12236	459.45	67.29	906
576	宜宾市	1998	四川	西部	50至100万	3353	189.029	277.362	25.6	43	31.4	11.9	378	13271	501.51	78.95	664
577	攀枝花市	1998	四川	西部	50至100万	10438	994.926	1288.43	7.2	69.7	23.1	5.9	135	7401	100.51	53.48	6800
578	榆林市	1998	陕西	西部	50万以下	1889	131.381	272.533	16	47.4	36.6	10.5	76	42923	329.82	43.31	1498
579	延安市	1998	陕西	西部	50万以下	3988	320.059	650.605	26.5	42.8	30.8	9.9	52	37037	192.63	38.67	1391
580	铜川市	1998	陕西	西部	50万以下	4506	145.455	323.894	9.9	52.6	37.5	10.8	211	3882	82.28	37.57	1316
581	渭南市	1998	陕西	西部	50至100万	2923	146.792	210.794	27	39.4	33.6	8.2	395	13134	519.38	86.05	904
582	咸阳市	1998	陕西	西部	50至100万	4307	185.197	263.207	25.5	42.6	32	10.2	455	10189	464.17	85.52	995
583	宝鸡市	1998	陕西	西部	50至100万	4747	191.736	265.667	13.4	51.9	34.6	25.6	195	18117	354.56	77.09	1602
584	商洛市	1998	陕西	西部	50万以下	2646	87.9811	232.103	28.22	29.7	42.08	10	121	19292	236.46	30.31	943
585	安康市	1998	陕西	西部	50万以下	2694	89.6864	247.437	31.6	25.3	43	21.1	124	23536	292.43	38.38	917
586	汉中市	1998	陕西	西部	50万以下	3530	137.977	287.26	23.1	45.8	31.1	8	134	27246	363.96	64.2	680
587	大同市	1998	山西	中部	100至300万	6280	345.837	444.191	4	53.6	42.4	10.5	193	14176	272.18	113.07	1218
588	朔州市	1998	山西	中部	50万以下	6210	297.38	435.661	15.6	47.4	37	9.2	126	10625	133.59	27.73	1511
589	忻州市	1998	山西	中部	50万以下	2872	179.782	354.09	20.5	38.4	41.1	10.4	114	25152	290.48	55.88	700
590	阳泉市	1998	山西	中部	50至100万	7642	392.263	501.952	2.3	58.7	39	8.5	269	4570	122.92	53.66	2606
591	晋中市	1998	山西	中部	50万以下	4578	234.048	356.633	15	49.1	35.9	11.7	184	16444	302.28	72.58	1164
592	长治市	1998	山西	中部	50至100万	4929	253.945	410.883	15	55.2	29.8	8.6	221	13896	307.63	66.39	997
593	临汾市	1998	山西	中部	50至100万	4265	185.794	337.491	13.5	51.9	34.6	12.3	198	20275	401.16	86.67	1017
594	晋城市	1998	山西	中部	50万以下	6720	296.483	415.087	8.2	53.5	38.3	17.6	220	9425	208.39	35.86	1716
595	运城市	1998	山西	中部	50万以下	3564	176.126	271.343	21	49.6	29.4	14.3	226	14183	482.11	73.57	900
596	威海市	1998	山东	东部	50至100万	21595	673.449	900.916	16.6	50.4	33.1	15.1	452	5798	245.75	79.13	1547
597	烟台市	1998	山东	东部	100至300万	11502	427.295	530.971	16	51.9	32.1	5.3	468	13852	643.35	193.15	1386
598	东营市	1998	山东	东部	50至100万	18659	610.001	771.368	8.9	76.4	14.7	8.6	214	8243	169.18	69.39	7474
599	滨州市	1998	山东	东部	50至100万	7477	209.704	346.354	22.7	48.3	28.9	7.1	382	9660	361.09	72.75	1446
600	德州市	1998	山东	东部	50至100万	5789	211.015	313.205	27.9	41.3	30.8	15.2	509	10358	527.45	98.96	749
601	潍坊市	1998	山东	东部	100至300万	9261	357.985	427.859	21.9	44.5	33.5	11	527	16143	835.79	207.41	1055
602	淄博市	1998	山东	东部	100至300万	13278	485.038	580.906	8.2	57.5	34.4	11.1	680	5965	403.68	173.41	2257
603	青岛市	1998	山东	东部	100至300万	12699	804.923	95.2013	13.8	47.6	38.6	12.8	657	11282	699.57	254.31	2777
604	泰安市	1998	山东	东部	50至100万	6425	274.652	384.364	18.6	45.7	35.8	12.2	690	7762	535.95	150.61	886
605	莱芜市	1998	山东	东部	50至100万	8723	268.297	413.522	12.3	49.8	37.8	14.7	543	2246	121.88	38.28	2945
606	聊城市	1998	山东	东部	50至100万	4274	173.84	296.737	34.8	40.3	24.9	11.2	641	8984	550.8	83.05	631
607	日照市	1998	山东	东部	50至100万	6392	239.591	333.82	26.3	37.5	36.2	13	516	5359	273.8	62.01	721
608	济宁市	1998	山东	东部	100至300万	6617	277.767	386.101	21.7	42.3	36	11	729	11311	779.07	176.87	868
609	临沂市	1998	山东	东部	100至300万	4643	185.391	290.939	22.3	45.5	32.2	9.4	575	17191	988.18	175.48	681
610	枣庄市	1998	山东	东部	50至100万	6593	289.961	409.274	17.6	48.2	34.2	9.4	779	4564	354.53	119.34	1077
611	菏泽市	1998	山东	东部	50至100万	2457	90.0782	216.14	50.2	26.7	23.1	0.5	694	12256	848.94	125.47	386
612	石嘴山市	1998	宁夏	西部	50万以下	6229	393.725	558.065	14.9	55.9	29.3	8.9	152	5310	67.89	39.21	2114
613	吴忠市	1998	宁夏	西部	50万以下	3881	5.92536	20.9554	28.7	45.9	25.5	10.15	66	16758	184.63	43.16	1915
614	固原市	1998	宁夏	西部	50万以下	1660	40.2189	342.757	29.88	30.5	39.62	17.3	113	13047	189.14	18.68	909
615	铁岭市	1998	辽宁	东北	50万以下	3822	237.805	462.756	34.1	31.6	34.3	8.5	919	12985	295.62	87.77	941
616	阜新市	1998	辽宁	东北	50至100万	3579	242.066	547.394	25.4	31.3	43.3	6.6	185	10355	191.27	84.62	899
617	抚顺市	1998	辽宁	东北	100至300万	8529	587.329	933.386	8.8	58.4	32.9	9.5	210	11272	227.13	148.6	1291
618	朝阳市	1998	辽宁	东北	50至100万	2746	168.055	463.131	30.7	29.8	39.5	-2.64	168	19698	331.44	83.71	617
619	辽阳市	1998	辽宁	东北	50至100万	8194	489.812	638.715	14.3	45.7	39.9	7.2	378	4788	178.64	74.57	1070
620	本溪市	1998	辽宁	东北	50至100万	7799	756.238	1005.76	9.7	52.9	37.4	6.5	186	8411	156.3	101.4	1944
621	盘锦市	1998	辽宁	东北	50至100万	19361	758.869	1094.38	13.7	66.7	19.6	7.8	294	4065	119.52	60.04	7456
622	鞍山市	1998	辽宁	东北	100至300万	14212	585.655	903.657	8.4	56.6	35	10.1	367	9255	339.62	170.9	2729
623	锦州市	1998	辽宁	东北	50至100万	6133	363.612	544.104	28.7	34.7	36.7	8.6	295	10047	304.17	106.07	1104
624	葫芦岛市	1998	辽宁	东北	50万以下	5682	301.934	500	15.6	46.6	37.8	10.1	255	10414	265.29	72.26	1757
625	丹东市	1998	辽宁	东北	50至100万	6565	387.768	598.294	19.4	36.5	44.1	6.2	161	14967	240.35	97.38	1636
626	营口市	1998	辽宁	东北	50至100万	6384	370.553	540.577	16.7	47.1	36.2	12.9	413	5242	222.91	86	1370
627	大连市	1998	辽宁	东北	300至500万	17051	1184.56	1467.49	10.3	46.1	43.6	10.3	432	12574	543.24	265.61	2972
628	通辽市	1998	内蒙古	西部	50万以下	4381	484.754	750	46	25.3	28.7	22.3	52	59329	307.22	70.04	760
629	赤峰市	1998	内蒙古	西部	50至100万	3345	389.211	389.381	33.3	31.8	34.9	4	49	90021	441.47	81.73	882
630	包头市	1998	内蒙古	西部	100至300万	10303	1326.26	884.093	8.5	60.4	31.1	11.8	73	27768	201.11	121.16	2160
631	鄂尔多斯市	1998	内蒙古	西部	50万以下	13014	811.842	1762.24	13.73	58.28	27.99	17.4	15	86752	132.83	40.28	4078
632	乌海市	1998	内蒙古	西部	50万以下	7828	1059.9	843.99	3.2	64.2	32.6	13.7	232	1669	39.1	31.67	1589
633	九江市	1998	江西	中部	50至100万	3848	192.095	329.338	20.4	43.7	35.9	14.35	235	19798	443.01	90.79	631
634	景德镇市	1998	江西	中部	50万以下	5710	264.933	352.776	11.9	50.2	37.9	10	271	5261	142.3	49.92	648
635	鹰潭市	1998	江西	中部	50万以下	3766	259.388	381.34	25.3	43.1	31.6	4.1	290	3560	103.32	26.36	461
636	上饶市	1998	江西	中部	50至100万	2698	146.874	279.366	32.7	29.2	38.1	13.1	282	22791	642.72	104.54	172
637	抚州市	1998	江西	中部	50至100万	3471	189.428	309.631	36.2	36.5	27.4	10	192	18799	360.49	74.85	479
638	宜春市	1998	江西	中部	50万以下	3637	203.383	278.036	36.7	30.6	32.7	10.5	273	18669	510.2	120.7	205
639	新余市	1998	江西	中部	50万以下	5272	328.831	435.026	21.9	42.9	35.2	18.8	339	3178	107.35	31.8	486
640	萍乡市	1998	江西	中部	50万以下	4735	211.458	328.747	15	54.3	30.7	10.5	463	3831	177.34	52.34	733
641	吉安市	1998	江西	中部	50万以下	3483	193.014	291.47	33.49	33.68	32.83	8.7	177	25373	447.59	83.37	586
642	赣州市	1998	江西	中部	100至300万	3202	189.736	276.047	36.8	28.6	34.7	7.6	199	39363	782.32	126.96	273
643	连云港市	1998	江苏	东部	100至300万	5967	250.49	350.145	29	41.1	29.9	13.7	596	7615	443.53	84.37	1116
644	徐州市	1998	江苏	东部	100至300万	6339	221.745	323.597	18.9	46.4	34.7	12.2	778	11765	875.78	188.42	1086
645	盐城市	1998	江苏	东部	100至300万	5870	186.701	320.474	31.9	37.9	30.2	5.5	528	16931	791.64	156.06	534
646	淮安市	1998	江苏	东部	100至300万	5592	178.925	291.61	30.3	40	29.7	10.8	507	10030	510.27	117.06	1279
647	宿迁市	1998	江苏	东部	50至100万	3348	103.185	250.678	40.8	33.6	25.7	15.8	578	8524	494.26	53.14	490
648	镇江市	1998	江苏	东部	50至100万	14702	417.106	536.064	7.6	55.4	37	14.3	691	3840	265.64	91.92	1373
649	扬州市	1998	江苏	东部	100至300万	8992	275.196	410.22	14.4	48	37.6	6.1	673	6591	446.59	107.85	1848
650	泰州市	1998	江苏	东部	50至100万	6861	289.032	415.597	17.3	46	36.7	10.5	861	5787	498.56	89.02	1120
651	无锡市	1998	江苏	东部	100至300万	24340	825.062	804.933	4.1	57.6	38.2	3.1	929	4627	432.21	171.04	1639
652	南通市	1998	江苏	东部	100至300万	7930	272.384	343.75	19.1	46.8	34.2	10.5	984	10549	787.49	247.21	606
653	常州市	1998	江苏	东部	100至300万	14808	665.004	657.667	8.2	55.6	36.2	9.8	779	4373	340.75	130.43	1579
654	苏州市	1998	江苏	东部	100至300万	21726	795.69	806.466	6.5	56.2	37.3	13.1	678	8657	575.35	192.88	1736
655	白城市	1998	吉林	东北	50万以下	2960	141.583	537.109	43.5	25.9	30.6	16.68	77	25759	198.47	78.69	422
656	松原市	1998	吉林	东北	50万以下	0	220.925	348.867	42.2	37.2	20.6	16.8	122	21089	268.87	66.1	1455
657	吉林市	1998	吉林	东北	100至300万	8188	412.083	500.221	17.8	37.6	44.7	15.2	158	27711	430.01	206.82	2143
658	辽源市	1998	吉林	东北	50万以下	4476	173.299	323.331	32.5	27.2	40.4	13.5	243	5140	124.64	57.17	662
659	四平市	1998	吉林	东北	50至100万	4920	185.162	325.748	46.7	23.3	30	10.4	228	14382	320.8	115.81	1030
660	白山市	1998	吉林	东北	50万以下	5609	322.017	502.772	21.4	48.7	29.9	10.8	74	17505	131.67	86.11	1850
661	通化市	1998	吉林	东北	50万以下	5455	257.659	439.171	24.2	40.6	35.1	9.4	149	15612	225.88	102.34	564
662	岳阳市	1998	湖南	中部	50至100万	5948	205.563	309.218	25	40	35	10	343	14858	515.17	97.02	1263
663	常德市	1998	湖南	中部	50至100万	5103	192.259	260.323	31.1	39.4	29.5	8.6	327	18190	595.03	114.16	1079
664	张家界市	1998	湖南	中部	50万以下	3289	164.401	346.278	27	26.4	46.6	6.7	162	9534	154.5	23.7	1079
665	益阳市	1998	湖南	中部	50至100万	4104	117.936	208.175	25.9	35.3	38.8	9.6	369	12320	447.7	77.53	836
666	株洲市	1998	湖南	中部	100至300万	7155	317.767	391.16	17.6	49.3	33.1	10.9	322	11307	367.88	90.21	1076
667	湘潭市	1998	湖南	中部	50至100万	7214	205.149	275.815	15.2	44.6	40.2	10.3	553	5008	277.36	72.65	1845
668	娄底市	1998	湖南	中部	50万以下	4731	168.959	252.2	21	48.8	30.3	-11.2	488	8109	396.09	77.03	459
669	怀化市	1998	湖南	中部	50至100万	4229	176.058	260.432	26.3	35.8	37.9	9.4	173	27758	478.82	90.08	491
670	衡阳市	1998	湖南	中部	50至100万	4302	157.601	207.793	31	37.2	31.8	11.8	455	15303	697.33	138.44	942
671	邵阳市	1998	湖南	中部	50至100万	3077	136.348	201.874	37.6	32.2	30.2	9.1	344	20830	717.28	91.89	484
672	永州市	1998	湖南	中部	50万以下	4154	150.572	223.789	32.7	35.1	32.1	9.4	249	22260	555.88	78.28	748
673	郴州市	1998	湖南	中部	50至100万	4703	259.206	333.616	25.5	37.5	36.9	11.5	231	19654	447.52	82.23	975
674	十堰市	1998	湖北	中部	50至100万	5343	216.675	338.978	14.1	52.2	33.7	9.7	144	23680	340.14	83.92	973
675	随州市	1998	湖北	中部	50万以下	4678	155.044	181.838	27.4	42.8	29.8	13.3	266	9636	256.74	49.26	860
676	孝感市	1998	湖北	中部	50至100万	5694	137.873	220.833	30.7	38.9	30.4	13.1	512	8910	591.85	96.68	1083
677	荆门市	1998	湖北	中部	50万以下	10445	268.957	286.167	26.9	39.4	33.7	12.4	239	12404	296.33	79.41	1659
678	宜昌市	1998	湖北	中部	50至100万	9462	362.816	503.884	17.3	54.2	28.5	14.1	189	21230	399.1	114.47	4501
679	黄石市	1998	湖北	中部	50至100万	6499	393.102	336.828	9.7	51.6	38.7	12.8	533	4583	247.01	86.41	1401
680	鄂州市	1998	湖北	中部	50万以下	10597	312.106	439.081	15.9	53.8	30.4	12	686	1594	103.17	30.12	2047
681	黄冈市	1998	湖北	中部	50万以下	4796	170.578	261.128	27.6	43.7	28.7	10.2	414	17457	722.25	126.63	880
682	荆州市	1998	湖北	中部	50至100万	5102	163.898	284.897	32.5	38	29.5	7.3	448	14243	636.37	158.67	626
683	咸宁市	1998	湖北	中部	50万以下	4435	184.047	304.543	28	42.2	29.8	9.1	280	9861	276.25	75.99	984
684	鹤岗市	1998	黑龙江	东北	50至100万	5648	417.644	452.823	27.9	37.1	35	10.1	76	14679	110.86	77.27	1769
685	伊春市	1998	黑龙江	东北	50至100万	4969	281.765	267.335	15.5	47.8	36.6	10	40	32800	131.67	110.37	861
686	齐齐哈尔市	1998	黑龙江	东北	100至300万	4773	193.007	286.602	30.5	31.1	38.3	2.8	130	42496	550.24	193.14	556
687	佳木斯市	1998	黑龙江	东北	50至100万	5513	71.8816	476.956	31.4	23.9	44.7	10	72	32704	236.5	103.11	736
688	双鸭山市	1998	黑龙江	东北	50万以下	5594	337.407	354.379	29.2	36.8	33.9	9.7	66	22681	147.3	76.77	1278
689	绥化市	1998	黑龙江	东北	50万以下	5799	158.435	268.913	28.1	28.2	43.7	7.8	155	34873	543.63	143.33	523
690	大庆市	1998	黑龙江	东北	100至300万	24954	99.1473	830.307	3.9	84.1	12.1	7.5	116	21219	245.09	110.32	8230
691	七台河市	1998	黑龙江	东北	50万以下	5903	2174.28	376.363	12.9	48	39.2	8.5	134	6221	83.43	39.11	1946
692	鸡西市	1998	黑龙江	东北	50至100万	5572	530.452	431.186	25.6	40.8	33.6	9.1	86	22531	193.42	114.49	905
693	牡丹江市	1998	黑龙江	东北	50至100万	6988	73.0339	609.871	12.9	39.8	47.2	8.8	79	38827	265.63	142.01	1259
694	濮阳市	1998	河南	中部	50至100万	4910	218.774	303.118	19.9	57.3	22.7	6.7	814	4188	347.39	57.31	1283
695	鹤壁市	1998	河南	中部	50万以下	5430	208.364	349.993	23.9	47.3	28.8	6.9	631	2182	134.86	38.57	1119
696	开封市	1998	河南	中部	50至100万	4094	147.164	239.847	34.1	34.8	31.1	9	715	6444	460.71	86.25	454
697	焦作市	1998	河南	中部	50至100万	7830	393.044	484.515	19.2	50.1	30.7	4.3	787	4071	320.32	98.51	1225
698	新乡市	1998	河南	中部	50至100万	4838	257.554	325.202	26.5	38.6	34.9	6.2	648	8666	529.21	105.08	680
699	商丘市	1998	河南	中部	50至100万	3023	92.2226	168.865	45.6	28.1	26.3	8.4	744	12725	795.9	79.45	479
700	许昌市	1998	河南	中部	50万以下	5604	190.338	243.402	22.9	50.5	26.5	11.8	868	4997	433.44	67.01	751
701	洛阳市	1998	河南	中部	100至300万	5964	327.116	396.266	9.9	53.6	36.5	11.5	402	15236	611.71	147.37	1571
702	漯河市	1998	河南	中部	50至100万	5459	214.594	286.525	26.8	50.2	22.9	11.5	956	2617	250.24	52.84	1758
703	周口市	1998	河南	中部	50万以下	3271	87.409	144.775	39.2	37.1	23.7	7.9	873	11961	1043.84	102.92	361
704	平顶山市	1998	河南	中部	50至100万	5024	214.819	297.635	16.3	51.6	32.1	8.6	604	7882	475.75	109.66	880
705	驻马店市	1998	河南	中部	50万以下	3456	126.3	187.067	34	39.1	26.9	10.4	537	15087	810.42	84.65	367
706	南阳市	1998	河南	中部	100至300万	4471	157.685	225.923	32	43.4	24.6	9.3	395	26509	1041.95	138.94	681
707	信阳市	1998	河南	中部	50至100万	2984	106.74	197.583	37.2	32.4	30.5	7.67	405	18787	766.96	104.13	899
708	安阳市	1998	河南	中部	50至100万	4350	188.509	287.579	23.1	44.8	32.1	3.7	686	7384	508.73	89.38	618
709	三门峡市	1998	河南	中部	50万以下	6747	314.539	423.113	14.3	51.3	34.4	14.6	204	10496	214.6	57.37	1713
710	承德市	1998	河北	中部	50至100万	4567	167.956	326.248	21	42.7	36.2	13.1	89	39493	350.96	64.49	1619
711	张家口市	1998	河北	中部	50至100万	5162	209.378	391.128	13.8	43	43.1	5.1	120	36797	442.31	103.06	1631
712	秦皇岛市	1998	河北	中部	50至100万	9489	499.007	667.098	15.9	37	47.1	13.3	337	7802	262.93	65.21	2490
713	唐山市	1998	河北	中部	100至300万	11319	366.764	464.405	20.6	49.6	29.8	13.7	512	13472	690.13	185.77	3193
714	廊坊市	1998	河北	中部	50万以下	8347	254.778	368.866	19.1	49.7	31.2	14.3	578	6382	371.68	61.39	2063
715	保定市	1998	河北	中部	100至300万	5698	206.983	286.279	22.5	43.5	33.9	14.7	472	22185	1042.34	150.69	1961
716	沧州市	1998	河北	中部	50至100万	6165	211.087	298.185	18.4	49.8	31.9	13.6	465	14035	653.62	97.91	1196
717	衡水市	1998	河北	中部	50至100万	6453	206.907	315.802	19.7	53.1	27.2	14.2	468	8815	412.6	67.95	1017
718	邢台市	1998	河北	中部	50至100万	4952	179.465	268.999	23.3	50.8	25.9	11.4	518	12433	646.47	84.22	2036
719	邯郸市	1998	河北	中部	100至300万	5880	223.436	277.914	19	47.1	33.9	13.4	676	12065	815	143.17	2523
720	三亚市	1998	海南	中部	50万以下	5380	542.601	621.076	41	22.1	36.9	10.1	241	1921	44.6	16.19	3203
721	遵义市	1998	贵州	西部	50至100万	3196	142.941	240.737	36.2	37.1	26.7	9.5	220	30762	676.56	95.95	518
722	安顺市	1998	贵州	西部	50万以下	2394	108.103	259.276	32.2	35.2	32.6	12.2	264	9267	244.23	37.53	446
723	六盘水市	1998	贵州	西部	50万以下	2527	139.996	295.793	17.5	52.9	29.6	8.1	273	9914	270.5	51.39	813
724	桂林市	1998	广西	西部	50至100万	5400	309.246	417.356	34.6	30.5	34.9	146.3	172	27667	477.29	98.37	845
725	河池市	1998	广西	西部	50万以下	3815	202.983	351.511	30.87	32.35	36.78	10.9	113	33476	379.51	56.2	1408
726	贺州市	1998	广西	西部	50万以下	5301	196.068	298.633	35.4	33.26	31.33	7.6	176	11753	208.53	28.35	333
727	柳州市	1998	广西	西部	100至300万	9277	600.223	594.64	10.7	51.4	37.9	9.01	339	18597	179.1	89.77	1407
728	梧州市	1998	广西	西部	50万以下	4031	213.042	296.891	34.5	29.9	35.6	8.18	221	12588	277.88	54.6	552
729	百色市	1998	广西	西部	50万以下	3822	188.061	327.285	30.96	38.01	31.03	8.9	101	36202	366.87	46.21	1583
730	贵港市	1998	广西	西部	50万以下	2305	112.818	149.064	43.8	21.4	34.8	5.5	416	10602	441.42	53.78	266
731	玉林市	1998	广西	西部	50至100万	3386	173.292	224.792	42	29.9	28.1	6.5	431	12835	553.4	64.44	212
732	北海市	1998	广西	西部	50万以下	7469	482.568	593.202	32.5	27.6	39.9	6.94	412	3337	137.39	36.66	1258
733	防城港市	1998	广西	西部	50万以下	6831	485.016	713.722	35.6	27.7	36.7	2.5	123	6238	76.08	17.6	1239
734	钦州市	1998	广西	西部	50万以下	3939	149.953	201.972	53.2	18.6	28.3	7.44	287	12187	311.43	32.28	549
735	韶关市	1998	广东	东部	50至100万	6016	241.768	544.968	24.6	45.9	29.5	8.7	165	18413	302.77	107.27	1594
736	梅州市	1998	广东	东部	50万以下	3217	140.467	399.856	33.9	35.6	30.5	8.1	299	15865	473.42	94.57	785
737	汕头市	1998	广东	东部	100至300万	10125	531.643	644.096	10.1	49.3	40.6	13.6	2025	2199	417.95	141.4	1706
738	揭阳市	1998	广东	东部	50至100万	6944	148.264	297.873	19.4	52.6	28	17.2	992	5265	520.02	99.32	692
739	潮州市	1998	广东	东部	50至100万	7129	165.975	364.223	21	45.3	33.7	12	774	3146	238.59	61.11	1094
740	河源市	1998	广东	东部	50万以下	2548	65.1685	333.868	41.8	25	33.2	4.2	197	15654	311.5	63.17	686
741	清远市	1998	广东	东部	50至100万	3669	97.5871	308.847	42.8	32.2	25	0.9	195	19036	373	73.6	1433
742	汕尾市	1998	广东	东部	50万以下	4572	137.824	334.882	32.3	32	35.7	12.79	490	4865	258.3	63.12	900
743	惠州市	1998	广东	东部	100至300万	13185	434.444	562.963	15.8	57.1	27.2	11.4	242	11346	270	92.81	2236
744	佛山市	1998	广东	东部	100至300万	24080	1140.99	1523.17	7.5	52.3	40.2	13.1	852	3798	324.98	139.88	4589
745	东莞市	1998	广东	东部	100至300万	23897	1014.99	1203.87	7.4	54.4	38.2	17.92	604	2460	148.77	37.84	5175
746	云浮市	1998	广东	东部	50万以下	6631	129.397	356.247	31.7	41.3	26.9	7	318	7787	247.3	77.4	1226
747	肇庆市	1998	广东	东部	50至100万	9719	2267.03	418.557	25.7	43.1	31.2	13.2	251	14891	372.47	93.28	1982
748	深圳市	1998	广东	东部	1000万以上	112480	14390.1	15445	1.1	50.5	48.3	14.5	588	1997	114.6	89.91	39669
749	珠海市	1998	广东	东部	50至100万	37925	2574.84	3241.22	4.6	53.6	41.8	11.9	426	1732	69.48	47.94	13835
750	江门市	1998	广东	东部	50至100万	12718	456.453	607.514	12.7	48.2	39.1	9.1	397	9509	378.9	142.85	2177
751	中山市	1998	广东	东部	50万以下	19145	954.797	1094.71	8.9	52.6	38.5	11.09	723	1784	130.08	39	5092
752	阳江市	1998	广东	东部	50万以下	5758	127.236	343.496	40.1	30.8	29.1	15	315	7956	246	66.44	1241
753	茂名市	1998	广东	东部	50至100万	7044	176.974	269.25	28.4	39.6	31.9	11.9	530	11429	606.87	116.84	1568
754	湛江市	1998	广东	东部	50至100万	5645	162.763	358.832	27.9	37.5	34.6	5.2	510	13263	636.51	154.02	1357
755	酒泉市	1998	甘肃	西部	50万以下	9905	335.437	574.886	23.64	42.94	33.42	9.5	5	193974	96.2	47.59	3992
756	嘉峪关市	1998	甘肃	西部	50万以下	11228	1223.23	1014.7	4.4	74	21.6	2.5	49	2935	14.29	11.45	7146
757	张掖市	1998	甘肃	西部	50万以下	5973	196.345	376.077	34.87	33.08	32.05	13.4	30	41924	126.95	27.82	2524
758	金昌市	1998	甘肃	西部	50万以下	6828	446.848	713.56	16.2	66.3	17.5	8.02	46	8896	44.1	19.15	1760
759	武威市	1998	甘肃	西部	50万以下	3679	115.34	243.597	30.81	33.4	35.79	2	58	33238	192.24	40.75	979
760	白银市	1998	甘肃	西部	50万以下	3866	177.258	312.053	17.4	51.2	31.4	10.5	80	21158	168.76	34.4	937
761	庆阳市	1998	甘肃	西部	50万以下	3172	119.71	296.48	21.48	44.53	33.99	11.6	94	27119	254.8	31.51	1376
762	平凉市	1998	甘肃	西部	50万以下	3313	120.537	263.467	25.43	37.61	36.96	11.5	199	11170	222.18	29.1	1109
763	天水市	1998	甘肃	西部	50至100万	2197	87.6533	228.874	18	43.6	38.5	22.1	230	14277	328.67	42.15	479
764	宁德市	1998	福建	东部	50万以下	6760	250.026	428.241	30.1	34.7	35.2	12.9	241	13247	323.57	48.92	592
765	南平市	1998	福建	东部	50万以下	6952	363.515	491.345	28.4	36.1	35.6	2.3	114	26280	300.4	78.27	1647
766	三明市	1998	福建	东部	50万以下	8469	415.534	558.952	28.5	39.5	32	9.5	115	23095	264.96	63.46	1004
767	莆田市	1998	福建	东部	50至100万	5458	257.008	310.123	20.7	47.8	31.5	14.1	715	4131	291.82	30.5	1535
768	泉州市	1998	福建	东部	100至300万	13205	434.278	443.143	8.5	53.1	38.4	17.5	602	11015	654.19	88.08	2217
769	龙岩市	1998	福建	东部	50万以下	6707	313.993	514.709	25.9	40.9	33.1	13	148	19063	282.49	54.02	1647
770	厦门市	1998	福建	东部	100至300万	33025	2774.31	3193.78	4.6	53.7	41.7	14.7	809	1699	126.59	59.34	14698
771	漳州市	1998	福建	东部	50万以下	9813	388.187	482.176	21.8	47.1	31.1	20	350	12554	441.54	73.05	2385
772	宿州市	1998	安徽	中部	50万以下	3324	40.3296	42.8333	39.5	29.5	31.1	15.61	577	9939	563.16	64.08	349
773	淮北市	1998	安徽	中部	50至100万	5050	300.675	345.16	14.6	53.2	32.1	1.8	685	2741	186.58	70.2	1547
774	蚌埠市	1998	安徽	中部	50至100万	5392	264.286	272.555	23.8	43.6	32.7	8.2	560	5951	326.54	76.99	647
775	阜阳市	1998	安徽	中部	50至100万	3087	172.411	209.871	44.6	24.7	30.8	-5.89	775	10118	1236	117.16	324
776	滁州市	1998	安徽	中部	50万以下	5538	236.897	299.974	28.7	42.3	29	7.81	312	13516	415.37	91.78	446
777	淮南市	1998	安徽	中部	100至300万	6187	338.789	320.826	14.9	48.9	36.3	-0.05	945	5532	200.42	90.1	1968
778	芜湖市	1998	安徽	中部	100至300万	8683	317.992	519.293	11.1	53.9	35.1	12.4	648	6026	215.1	69.12	1809
779	马鞍山市	1998	安徽	中部	50至100万	10048	823.681	590.305	10	62.6	27.3	8.27	691	4049	116.55	48.61	2083
780	六安市	1998	安徽	中部	50万以下	2733	176.576	217.128	39.6	33.8	26.5	-7.1	365	15451	655.65	93.57	366
781	宣城市	1998	安徽	中部	50万以下	5841	270.634	334.813	23.7	38.1	38.1	7.9	223	12313	274.67	57.06	1058
782	池州市	1998	安徽	中部	50万以下	3782	208.686	273.669	29.9	35.1	35	7.7	186	8399	153.7	27.62	594
783	铜陵市	1998	安徽	中部	50万以下	9507	636.632	713.442	6.5	55.6	37.9	17.3	608	2991	67.7	33.99	3129
784	安庆市	1998	安徽	中部	50至100万	4156	211.486	267.122	21.7	45.4	32.8	3.42	388	13538	596.73	85.09	530
785	黄山市	1998	安徽	中部	50万以下	4960	324.08	407.494	23.7	31.5	44.8	10.1	149	9678	146.26	27.26	508
786	广州市	1998	广东	东部	500至1000万	27318	1960.87	2597.53	4.5	45.7	49.8	13.1	907	7434	674.14	417.38	11256
787	南宁市	1998	广西	西部	100至300万	9085	462.355	491.515	16.9	30.8	52.3	6.6	284	22244	284.63	114.29	1715
788	海口市	1998	海南	中部	100至300万	20890	2038.26	1648.04	2.5	25.5	72	8.6	2237	2304	52.79	43.83	12030
789	贵阳市	1998	贵州	西部	100至300万	6954	531.192	656.471	9.9	51.1	39	11.6	393	8043	315.72	142.11	2283
790	昆明市	1998	云南	西部	300至500万	13984	1194.02	1303.44	8.4	47.1	44.4	11	250	21026	389.58	168.52	5719
791	福州市	1998	福建	东部	100至300万	14900	733.676	729.364	14.3	46.7	39	17.6	484	12675	579.82	154.59	4018
792	成都市	1998	四川	西部	500至1000万	11059	538.616	601.103	10.4	44.7	44.9	10.1	805	14335	997	327.29	3730
793	长沙市	1998	湖南	中部	300至500万	9410	524.719	571.523	12.1	42.7	45.1	13	488	11816	576.88	173.69	2573
794	合肥市	1998	安徽	中部	100至300万	6349	470.679	466.923	12.2	47.5	40.3	11.8	586	11445	425.98	132.95	1249
795	武汉市	1998	湖北	中部	300至500万	13882	693.778	786.155	7.2	44.1	48.7	13	864	8569	731.79	428.43	5745
796	南昌市	1998	江西	中部	100至300万	9138	376.106	387.168	11.5	47	41.5	7.8	562	7402	415.84	164.98	1620
797	上海市	1998	上海	东部	1000万以上	28228	1392.91	1923.44	2	48.4	49.6	10.1	2061	6341	1306.58	953.65	15038
798	杭州市	1998	浙江	东部	300至500万	18555	602.479	694.036	8	51.5	40.6	12.1	369	16596	611.64	210.52	5946
799	郑州市	1998	河南	中部	300至500万	10236	536.121	573.083	6.1	50.3	43.6	10	814	7446	606.02	203.5	2133
800	南京市	1998	江苏	东部	500至1000万	15501	953.955	1120.59	5.7	48.5	45.8	11.8	807	6587	532.31	276.23	3577
801	银川市	1998	宁夏	西部	100至300万	8584	655.353	742.845	13	42.9	44.2	9.3	210	9025	94.34	53	4905
802	兰州市	1998	甘肃	西部	100至300万	9140	529.761	655.271	5.7	51.7	42.6	8.5	217	13086	283.93	153.75	4396
803	太原市	1998	山西	中部	300至500万	10926	625.561	703.101	4.5	49.1	46.4	9.1	423	6988	295.69	193.73	3699
804	乌鲁木齐市	1998	新疆	西部	100至300万	14979	1536.36	1279.75	1.6	36	62.5	8	129	13788	154.88	128.13	6267
805	呼和浩特市	1998	内蒙古	西部	100至300万	6998	992.19	753.572	14.6	42.6	42.8	13.1	119	17453	204.36	88.62	1987
806	长春市	1998	吉林	东北	300至500万	8867	425.554	548.139	17.9	41.2	40.9	13.4	364	20594	686.87	276.73	1199
807	沈阳市	1998	辽宁	东北	300至500万	13911	803.13	1050	6.9	43.8	49.3	10.9	520	12860	674.86	424.22	2724
808	哈尔滨市	1998	黑龙江	东北	300至500万	8854	454.639	637.102	19.9	31.3	48.8	10.7	174	53100	921.83	426.62	1908
809	重庆市	1998	重庆	西部	1000万以上	4671	232.475	411.022	19.2	40.8	39.9	8.7	371	82402	3059.69	614.03	1311
810	西安市	1998	陕西	西部	300至500万	8338	502.508	523.229	7.4	46.2	46.4	13.3	669	10106	668.22	271.75	2316
811	济南市	1998	山东	东部	300至500万	14835	694.439	811.504	10.5	45.4	44.1	11	679	7998	553.54	225.79	3034
812	石家庄市	1998	河北	中部	100至300万	9753	375.2	460.064	16.1	46.2	37.8	13.7	547	13056	867.27	198.33	2606
813	天津市	1998	天津	东部	500至1000万	14765	596.822	726.191	4.9	49.1	46	9.3	759	11917	905.09	521.37	5564
814	北京市	1998	北京	东部	1000万以上	16440	767.366	1194.05	4	38.6	57.3	9.8	728	16411	1223.39	733.64	5582
815	西宁市	1998	青海	西部	100至300万	5399	321.503	435.627	5.3	45.5	49.2	10.1	359	7660	123.98	69.07	3124
816	黑河市	1998	黑龙江	东北	50万以下	4709	220.905	399.904	33.1	22.9	44	3.2	24	69345	167.04	72	1455
817	嘉兴市	1999	浙江	东部	50万以下	14291	398.922	472.062	11.7	59.6	28.6	11.21	843	4223	330.19	76.18	3774
818	湖州市	1999	浙江	东部	50至100万	13432	277.626	408.064	14.6	56.5	28.8	9.96	438	5820	255.07	60.56	2031
819	绍兴市	1999	浙江	东部	50至100万	16332	394.315	449.97	10.5	61.4	28.1	11.23	523	8279	431.7	77.31	1582
820	舟山市	1999	浙江	东部	50至100万	10299	506.106	952.337	30.8	31.5	37.7	12	683	1456	98.42	27.15	1836
821	宁波市	1999	浙江	东部	100至300万	19348	931.861	1296.71	8.9	55.9	35.2	7.36	575	9816	538.41	137.12	3090
822	金华市	1999	浙江	东部	50至100万	11254	309.371	433.023	10.1	57.2	32.7	8.63	407	10942	444.33	70.89	1355
823	衢州市	1999	浙江	东部	50万以下	6111	176.18	411.013	23.6	44.8	31.7	9.14	273	8845	241.35	37.84	981
824	台州市	1999	浙江	东部	50至100万	11142	363.371	476.881	15.3	56.7	28	12.07	577	9411	542.98	81.57	1170
825	丽水市	1999	浙江	东部	50万以下	5502	242.992	556.778	25.8	39.2	35	13.4	144	17298	248.58	35.14	1743
826	温州市	1999	浙江	东部	100至300万	10160	463.711	531.196	7.3	57.4	35.3	12.15	612	12083	721.62	127.16	1432
827	昭通市	1999	云南	西部	50万以下	2165	107.635	342.386	29.26	29.79	40.96	4.8	218	22140	501.89	36.89	542
828	丽江市	1999	云南	西部	50万以下	3329	183.522	687.849	26.18	29.95	43.87	9.7	54	20680	111.18	14	1291
829	曲靖市	1999	云南	西部	50至100万	3740	260.369	457.363	25.1	42.7	32.2	4	185	28905	535.19	63.07	1076
830	保山市	1999	云南	西部	50万以下	3004	165.691	423.241	42.4	18.6	39	7.6	119	19637	234.46	23.15	662
831	玉溪市	1999	云南	西部	50万以下	14772	1303.5	1360.3	8.8	69	22.2	-7.36	130	15233	199.13	32.77	2782
832	克拉玛依市	1999	新疆	西部	50万以下	37971	2507.78	2800.29	0.4	84.1	15.5	6.9	29	7735	27.63	22.95	31285
833	广元市	1999	四川	西部	50万以下	2819	105.69	258.944	40.3	28	31.8	2.15	185	16319	301.39	52.76	701
834	巴中市	1999	四川	西部	50万以下	2423	78.0624	174.97	51.7	16.2	32.1	10.5	282	12293	346.71	45.48	559
835	绵阳市	1999	四川	西部	50至100万	5969	318.756	435.388	22.6	42.8	34.6	1.06	257	20248	520.21	100.93	1516
836	达州市	1999	四川	西部	50至100万	2869	107.923	206.651	41.1	35.7	23.2	6.2	371	16588	615.7	87.52	521
837	南充市	1999	四川	西部	50至100万	2233	105.831	204.033	37.9	26.1	36	9.02	568	12477	709.97	93.92	539
838	德阳市	1999	四川	西部	50万以下	6479	320.242	444.349	25.6	43	31.4	6.85	631	5911	375.75	70.24	1124
839	广安市	1999	四川	西部	50万以下	2717	99.8583	175.61	34.9	38.2	26.9	5.16	678	6339	430.42	47.53	824
840	遂宁市	1999	四川	西部	50至100万	2962	153.775	233.348	35.9	32.3	31.9	7.08	706	5322	374	55.97	888
841	资阳市	1999	四川	西部	50万以下	2925	100.684	173.771	39.9	29.8	30.3	9.6	614	5748	488.47	55.03	334
842	眉山市	1999	四川	西部	50万以下	3672	134.951	228.352	33.3	36	30.7	10.8	473	7140	339.9	41.75	1095
843	内江市	1999	四川	西部	50至100万	3180	131.78	221.971	25.4	38.5	36.1	6.98	777	5385	418.6	71.59	606
844	自贡市	1999	四川	西部	100至300万	4540	205.232	271.475	22.7	44.6	32.7	5.93	720	4381	314.78	70.59	738
845	乐山市	1999	四川	西部	50至100万	4068	203.251	340.189	25.2	44.5	30.3	0.95	269	12723	345.12	79.49	1080
846	雅安市	1999	四川	西部	50万以下	4935	180.328	371.003	24.1	47.9	28	10	98	15046	149.81	27.65	1583
847	泸州市	1999	四川	西部	100至300万	3511	203.537	273.297	28.2	42.6	29.2	4.75	377	12236	461.45	68.71	549
848	宜宾市	1999	四川	西部	50至100万	3544	203.055	313.851	25.6	43	31.4	9.11	379	13271	504.08	80	745
849	攀枝花市	1999	四川	西部	50至100万	10639	832.249	1131.17	7.2	69.7	23.1	3.3	137	7401	101.8	54.22	4203
850	榆林市	1999	陕西	西部	50万以下	1889	147.641	322.115	16	47.4	36.6	16	76	42923	329.82	43.31	1498
851	延安市	1999	陕西	西部	50万以下	4191	372.349	708.036	26.5	42.8	30.8	8.77	52	37037	193.88	39.78	1902
852	铜川市	1999	陕西	西部	50万以下	4704	160.618	388.206	9.9	52.6	37.5	8.92	213	3882	82.5	37.79	1665
853	渭南市	1999	陕西	西部	50至100万	2916	160.702	241.342	27	39.4	33.6	1.19	397	13134	521.99	88.25	564
854	咸阳市	1999	陕西	西部	50至100万	4457	204.08	317.013	25.5	42.6	32	4.59	458	10189	467.12	87.24	850
855	宝鸡市	1999	陕西	西部	50至100万	5124	216.439	301.354	13.4	51.9	34.6	9.7	196	18117	356.72	80.71	1084
856	商洛市	1999	陕西	西部	50万以下	2646	102.622	281.629	28.22	29.7	42.08	10	121	19292	236.46	30.31	943
857	安康市	1999	陕西	西部	50万以下	2694	106.121	288.503	31.6	25.3	43	7.8	124	23536	292.43	38.38	917
858	汉中市	1999	陕西	西部	50万以下	3714	142.99	319.597	23.1	45.8	31.1	8.17	134	27246	364.9	65.24	768
859	大同市	1999	山西	中部	100至300万	5695	337.745	499.84	4	53.6	42.4	-4.52	195	14176	275.61	115.47	1106
860	朔州市	1999	山西	中部	50万以下	5705	284.728	427.771	15.6	47.4	37	-7.26	127	10625	134.89	28.77	1183
861	忻州市	1999	山西	中部	50万以下	2872	179.004	391.008	20.5	38.4	41.1	9.6	114	25152	290.48	55.88	700
862	阳泉市	1999	山西	中部	50至100万	7366	390.524	530.704	2.3	58.7	39	-7.43	270	4570	123.47	54.7	1903
863	晋中市	1999	山西	中部	50万以下	4578	236.751	387.717	15	49.1	35.9	11.7	184	16444	302.28	72.58	1164
864	长治市	1999	山西	中部	50至100万	4954	257.881	438.627	15	55.2	29.8	1.21	223	13896	309.91	67.62	946
865	临汾市	1999	山西	中部	50至100万	4265	202.251	373.901	13.5	51.9	34.6	14.1	198	20275	401.16	86.67	1017
866	晋城市	1999	山西	中部	50万以下	6361	319.773	430.681	8.2	53.5	38.3	-18.77	221	9425	210.03	37.51	2677
867	运城市	1999	山西	中部	50万以下	3564	198.276	311.591	21	49.6	29.4	14.3	226	14183	482.11	73.57	900
868	威海市	1999	山东	东部	50至100万	20340	812.976	977.049	16.6	50.4	33.1	-2.24	453	5798	246.22	83.27	2039
869	烟台市	1999	山东	东部	100至300万	12417	498.113	590.569	16	51.9	32.1	11.15	469	13852	644.79	195.65	1555
870	东营市	1999	山东	东部	50至100万	19388	630.831	801.453	8.9	76.4	14.7	8.49	215	8243	170.64	71.44	7851
871	滨州市	1999	山东	东部	50至100万	7477	251.613	387.97	22.7	48.3	28.9	13	382	9660	361.09	72.75	1446
872	德州市	1999	山东	东部	50至100万	5873	256.946	380.209	27.9	41.3	30.8	5.22	513	10358	531.24	101.95	1229
873	潍坊市	1999	山东	东部	100至300万	7706	369.503	442.209	21.9	44.5	33.5	-11.96	530	16143	840.04	205.78	909
874	淄博市	1999	山东	东部	100至300万	14000	558.247	636.565	8.2	57.5	34.4	9.01	683	5965	405.72	172.62	2142
875	青岛市	1999	山东	东部	100至300万	14123	936.647	1033.37	13.8	47.6	38.6	13.79	644	11282	702.97	259.6	3138
876	泰安市	1999	山东	东部	50至100万	6616	314.802	409.317	18.6	45.7	35.8	3.66	694	7762	538.59	154.18	770
877	莱芜市	1999	山东	东部	50至100万	8089	304.702	459.179	12.3	49.8	37.8	-2.97	545	2246	122.51	38.85	2266
878	聊城市	1999	山东	东部	50至100万	4580	198.33	314.267	34.8	40.3	24.9	11.2	645	8984	553.88	86.12	735
879	日照市	1999	山东	东部	50至100万	6742	273.018	367.53	26.3	37.5	36.2	9.5	519	5359	275.33	66.17	1492
880	济宁市	1999	山东	东部	100至300万	6755	309.366	408.721	21.7	42.3	36	6.51	695	11311	784.56	177.15	1097
881	临沂市	1999	山东	东部	100至300万	5045	203.76	314.317	22.3	45.5	32.2	11.05	579	17191	994.27	172.31	989
882	枣庄市	1999	山东	东部	50至100万	6384	290.717	422.617	17.6	48.2	34.2	-3.5	782	4564	355.8	114.97	948
883	菏泽市	1999	山东	东部	50至100万	2457	99.5547	227.113	50.2	26.7	23.1	10.1	694	12256	848.94	125.47	386
884	石嘴山市	1999	宁夏	西部	50万以下	6464	409.946	585.802	14.9	55.9	29.3	8.16	154	5310	68.67	39.58	2397
885	吴忠市	1999	宁夏	西部	50万以下	4191	32.1962	61.2321	28.7	45.9	25.5	10.15	67	16758	187.32	44.15	1020
886	固原市	1999	宁夏	西部	50万以下	1660	44.4168	403.405	29.88	30.5	39.62	17.3	113	13047	189.14	18.68	909
887	铁岭市	1999	辽宁	东北	50万以下	3992	248.433	480.764	34.1	31.6	34.3	6.8	229	12985	296.99	89.03	1079
888	阜新市	1999	辽宁	东北	50至100万	3368	250.854	631.896	25.4	31.3	43.3	0.38	185	10355	191.37	84.69	1030
889	抚顺市	1999	辽宁	东北	100至300万	9069	581.473	1061.94	8.8	58.4	32.9	8.9	210	11272	226.91	148.68	1722
890	朝阳市	1999	辽宁	东北	50至100万	2591	164.25	426.308	30.7	29.8	39.5	-2.64	169	19698	332.22	84.61	735
891	辽阳市	1999	辽宁	东北	50至100万	8634	546.205	738.292	14.3	45.7	39.9	7.33	379	4788	179.2	75.2	909
892	本溪市	1999	辽宁	东北	50至100万	8507	697.032	1151.63	9.7	52.9	37.4	1.18	186	8411	156.69	101.86	1754
893	盘锦市	1999	辽宁	东北	50至100万	20829	792.001	1148.46	13.7	66.7	19.6	1.01	297	4065	120.77	59.97	7748
894	鞍山市	1999	辽宁	东北	100至300万	15429	623.764	1018.02	8.4	56.6	35	10.01	368	9255	340.26	171.38	3128
895	锦州市	1999	辽宁	东北	50至100万	6113	347.456	576.169	28.7	34.7	36.7	6.48	297	10047	305.44	106.97	1091
896	葫芦岛市	1999	辽宁	东北	50万以下	5699	305.491	512.85	15.6	46.6	37.8	5.02	256	10414	266.23	73.21	2640
897	丹东市	1999	辽宁	东北	50至100万	6904	429.132	727.984	19.4	36.5	44.1	6.29	161	14967	240.53	97.92	1302
898	营口市	1999	辽宁	东北	50至100万	6891	396.08	648.076	16.7	47.1	36.2	9.96	415	5242	224.25	87.14	1794
899	大连市	1999	辽宁	东北	300至500万	18395	1300.59	1552.89	10.3	46.1	43.6	11.21	434	12574	545.31	269.7	2110
900	通辽市	1999	内蒙古	西部	50万以下	4381	484.754	458.206	46	25.3	28.7	11.2	52	59329	307.22	70.04	760
901	赤峰市	1999	内蒙古	西部	50至100万	3448	462.714	461.932	33.3	31.8	34.9	4.73	50	90021	446.39	84.41	630
902	包头市	1999	内蒙古	西部	100至300万	10544	1485.96	1309.39	8.5	60.4	31.1	7.26	73	27768	203.01	123.17	2067
903	鄂尔多斯市	1999	内蒙古	西部	50万以下	13014	811.842	1762.24	13.73	58.28	27.99	17.4	15	86752	132.83	40.28	4078
904	乌海市	1999	内蒙古	西部	50万以下	8412	1261.26	1064.29	3.2	64.2	32.6	4.55	239	1669	40.24	32.6	2048
905	九江市	1999	江西	中部	50至100万	4281	219.677	510.251	20.4	43.7	35.9	14.35	238	19798	448.35	92.91	668
906	景德镇市	1999	江西	中部	50万以下	6160	288.364	430.345	11.9	50.2	37.9	7.01	271	5261	142.23	50.43	783
907	鹰潭市	1999	江西	中部	50万以下	4038	272.533	391.594	25.3	43.1	31.6	-10.2	293	3560	104.09	26.77	521
908	上饶市	1999	江西	中部	50至100万	2698	160.538	454.01	32.7	29.2	38.1	13.1	282	22791	642.72	104.54	172
909	抚州市	1999	江西	中部	50至100万	3471	190.862	321.97	36.2	36.5	27.4	10	192	18799	360.49	74.85	479
910	宜春市	1999	江西	中部	50万以下	3637	208.034	316.876	36.7	30.6	32.7	10.2	273	18669	510.2	120.7	205
911	新余市	1999	江西	中部	50万以下	5720	343.29	516.204	21.9	42.9	35.2	8.2	331	3178	104.85	32.33	620
912	萍乡市	1999	江西	中部	50万以下	5316	239.904	378.733	15	54.3	30.7	9.63	452	3831	173.04	53.27	502
913	吉安市	1999	江西	中部	50万以下	3483	199.37	324.232	33.49	33.68	32.83	10.6	177	25373	447.59	83.37	586
914	赣州市	1999	江西	中部	100至300万	3202	191.056	307.085	36.8	28.6	34.7	7.6	199	39363	782.32	126.96	273
915	连云港市	1999	江苏	东部	100至300万	6359	248.307	357.92	29	41.1	29.9	10.05	602	7615	448.15	87.2	1507
916	徐州市	1999	江苏	东部	100至300万	6838	240.492	350.942	18.9	46.4	34.7	10.05	779	11765	877.53	193.17	1226
917	盐城市	1999	江苏	东部	100至300万	6303	200.903	332.096	31.9	37.9	30.2	10.92	530	16931	793.6	171.13	678
918	淮安市	1999	江苏	东部	100至300万	5592	202.124	329.194	30.3	40	29.7	10.8	507	10030	510.27	117.06	1279
919	宿迁市	1999	江苏	东部	50至100万	3642	110.872	275.569	40.8	33.6	25.7	11.84	584	8524	499.73	110.24	737
920	镇江市	1999	江苏	东部	50至100万	15648	483.98	616.061	7.6	55.4	37	9.87	693	3840	266.17	97.06	3184
921	扬州市	1999	江苏	东部	100至300万	9544	303.205	446.952	14.4	48	37.6	10.26	674	6591	447.39	113.86	1382
922	泰州市	1999	江苏	东部	50至100万	7360	288.864	422.789	17.3	46	36.7	10.46	866	5787	501.26	101.25	1139
923	无锡市	1999	江苏	东部	100至300万	26258	928.325	901.299	4.1	57.6	38.2	14.09	932	4627	433.4	176.45	2089
924	南通市	1999	江苏	东部	100至300万	8530	284.566	379.883	19.1	46.8	34.2	10.08	982	10549	785.99	248.47	822
925	常州市	1999	江苏	东部	100至300万	15858	740.961	748.062	8.2	55.6	36.2	10	776	4373	339.71	138.75	1834
926	苏州市	1999	江苏	东部	100至300万	23574	790.946	827.914	6.5	56.2	37.3	13.84	679	8657	576.23	206.45	2054
927	白城市	1999	吉林	东北	50万以下	3512	273.224	503.334	43.5	25.9	30.6	16.68	78	25759	199.47	78.75	857
928	松原市	1999	吉林	东北	50万以下	5448	297.761	329.743	42.2	37.2	20.6	0.7	129	21089	272.03	67.24	1770
929	吉林市	1999	吉林	东北	100至300万	8188	389.293	736.029	17.8	37.6	44.7	11.1	159	27711	430.01	206.82	2143
930	辽源市	1999	吉林	东北	50万以下	4916	262.459	160.213	32.5	27.2	40.4	8.1	242	5140	124.21	57.19	1148
931	四平市	1999	吉林	东北	50至100万	5101	256.601	413.292	46.7	23.3	30	6.89	229	14382	322.29	116.57	1009
932	白山市	1999	吉林	东北	50万以下	5928	294.695	322.654	21.4	48.7	29.9	6.18	74	17505	132.34	86.67	1854
933	通化市	1999	吉林	东北	50万以下	5771	307.577	512.038	24.2	40.6	35.1	8.56	149	15612	225.96	101.58	926
934	岳阳市	1999	湖南	中部	50至100万	6380	216.465	337.707	25	40	35	9.11	346	14858	519.22	100.06	1447
935	常德市	1999	湖南	中部	50至100万	5354	205.974	300.58	31.1	39.4	29.5	7.96	328	18190	596.56	119.06	1232
936	张家界市	1999	湖南	中部	50万以下	3533	169.974	369.845	27	26.4	46.6	6.63	163	9534	155.2	24.66	740
937	益阳市	1999	湖南	中部	50至100万	4290	122.663	241.009	25.9	35.3	38.8	6.66	370	12320	449.24	79.32	896
938	株洲市	1999	湖南	中部	100至300万	7593	334.605	440.247	17.6	49.3	33.1	9.52	328	11307	370.09	92.5	908
939	湘潭市	1999	湖南	中部	50至100万	7661	208.358	314.709	15.2	44.6	40.2	8.3	555	5008	278.54	74.77	1790
940	娄底市	1999	湖南	中部	50万以下	4731	180.154	288.705	21	48.8	30.3	-11.2	488	8109	396.09	77.03	459
941	怀化市	1999	湖南	中部	50至100万	4371	178.035	283.591	26.3	35.8	37.9	7.8	174	27758	481.03	89.76	546
942	衡阳市	1999	湖南	中部	50至100万	4632	167.803	251.36	31	37.2	31.8	7.94	459	15303	702.12	141.06	1064
943	邵阳市	1999	湖南	中部	50至100万	3265	139.08	234.595	37.6	32.2	30.2	8.03	346	20830	721.14	95.49	238
944	永州市	1999	湖南	中部	50万以下	4357	151.252	247.063	32.7	35.1	32.1	8.02	251	22260	559.61	80.27	817
945	郴州市	1999	湖南	中部	50至100万	5142	285.359	392.572	25.5	37.5	36.9	9.92	232	19654	450.03	83.55	1402
946	十堰市	1999	湖北	中部	50至100万	4908	216.641	371.535	14.1	52.2	33.7	-10.37	144	23680	341.15	85.02	678
947	随州市	1999	湖北	中部	50万以下	4678	168.937	224.246	27.4	42.8	29.8	9.4	266	9636	256.74	49.26	860
948	孝感市	1999	湖北	中部	50至100万	4559	162.964	261.467	30.7	38.9	30.4	-16.58	517	8910	597.72	99.49	950
949	荆门市	1999	湖北	中部	50万以下	7660	251.016	328.088	26.9	39.4	33.7	-25.42	242	12404	300.06	81.47	1139
950	宜昌市	1999	湖北	中部	50至100万	8668	391.676	558.318	17.3	54.2	28.5	-8.36	189	21230	399.31	116.68	4693
951	黄石市	1999	湖北	中部	50至100万	7220	279.451	369.522	9.7	51.6	38.7	3.44	539	4583	249.36	86.95	1437
952	鄂州市	1999	湖北	中部	50万以下	8836	324.6	439.727	15.9	53.8	30.4	-20.03	691	1594	103.86	30.59	2622
953	黄冈市	1999	湖北	中部	50万以下	4166	191.853	292.107	27.6	43.7	28.7	-14.83	418	17457	730.06	127.75	414
954	荆州市	1999	湖北	中部	50至100万	4347	177.961	267.547	32.5	38	29.5	-12.95	452	14243	642.1	160.9	767
955	咸宁市	1999	湖北	中部	50万以下	4435	214.074	346.834	28	42.2	29.8	9.1	280	9861	276.25	75.99	984
956	鹤岗市	1999	黑龙江	东北	50至100万	5687	400.253	1174.56	27.9	37.1	35	5.38	76	14679	110.68	77.2	1433
957	伊春市	1999	黑龙江	东北	50至100万	5154	236.047	494.936	15.5	47.8	36.6	8	40	32800	131.33	110.7	923
958	齐齐哈尔市	1999	黑龙江	东北	100至300万	4846	198.653	343.128	30.5	31.1	38.3	6.88	131	42496	553.73	194.07	574
959	佳木斯市	1999	黑龙江	东北	50至100万	5582	84.0866	168.173	31.4	23.9	44.7	7.2	73	32704	237.85	104.56	1024
960	双鸭山市	1999	黑龙江	东北	50万以下	5529	335.131	640.593	29.2	36.8	33.9	3.04	66	22681	148.3	77.6	1049
961	绥化市	1999	黑龙江	东北	50万以下	5799	91.9743	239.133	28.1	28.2	43.7	7.8	155	34873	543.63	143.33	523
962	大庆市	1999	黑龙江	东北	100至300万	29011	105.799	223.805	3.9	84.1	12.1	8.79	116	21219	245.75	111.51	7645
963	七台河市	1999	黑龙江	东北	50万以下	6240	2355.71	2709.07	12.9	48	39.2	7.67	136	6221	84.9	41.15	2126
964	鸡西市	1999	黑龙江	东北	50至100万	6062	487.993	872.332	25.6	40.8	33.6	8.3	86	22531	194.88	115.05	889
965	牡丹江市	1999	黑龙江	东北	50至100万	7145	78.8638	224.257	12.9	39.8	47.2	5.5	80	38827	267.55	143.79	1225
966	濮阳市	1999	河南	中部	50至100万	6212	199.196	343.256	19.9	57.3	22.7	30.93	822	4188	350.77	58.07	1249
967	鹤壁市	1999	河南	中部	50万以下	5628	217.508	378.926	23.9	47.3	28.8	8.81	640	2182	136.85	39.69	775
968	开封市	1999	河南	中部	50至100万	4295	163.6	288.476	34.1	34.8	31.1	9.53	720	6444	463.73	87.82	455
969	焦作市	1999	河南	中部	50至100万	6520	268.794	400.406	19.2	50.1	30.7	-13.64	798	4071	324.75	99.92	671
970	新乡市	1999	河南	中部	50至100万	4937	229.785	322.098	26.5	38.6	34.9	4.65	653	8666	533.18	106.23	529
971	商丘市	1999	河南	中部	50至100万	3238	98.6	190.143	45.6	28.1	26.3	10.78	751	12725	803.56	80.99	563
972	许昌市	1999	河南	中部	50万以下	5927	182.765	282.438	22.9	50.5	26.5	9.65	876	4997	437.3	70.3	871
973	洛阳市	1999	河南	中部	100至300万	6131	324.938	424.681	9.9	53.6	36.5	5.78	405	15236	615.65	150.1	1478
974	漯河市	1999	河南	中部	50至100万	5807	220.141	320.963	26.8	50.2	22.9	10.78	967	2617	253.02	54.27	1191
975	周口市	1999	河南	中部	50万以下	3271	94.6218	167.345	39.2	37.1	23.7	9.5	873	11961	1043.84	102.92	361
976	平顶山市	1999	河南	中部	50至100万	5195	223.987	329.192	16.3	51.6	32.1	6.51	609	7882	480.27	112.07	732
977	驻马店市	1999	河南	中部	50万以下	3456	137.028	214.98	34	39.1	26.9	10.2	537	15087	810.42	84.65	367
978	南阳市	1999	河南	中部	100至300万	4675	159.742	241.634	32	43.4	24.6	8.1	393	26509	1037.32	142.5	536
979	信阳市	1999	河南	中部	50至100万	3091	112.091	222.707	37.2	32.4	30.5	7.67	409	18787	772.97	106.61	517
980	安阳市	1999	河南	中部	50至100万	4512	208.417	361.07	23.1	44.8	32.1	7.2	691	7384	512.51	91.02	566
981	三门峡市	1999	河南	中部	50万以下	7062	326.572	468.655	14.3	51.3	34.4	8.04	205	10496	215.38	58.32	1653
982	承德市	1999	河北	中部	50至100万	4486	165.865	359.656	21	42.7	36.2	1.95	89	39493	353.39	65.79	931
983	张家口市	1999	河北	中部	50至100万	5173	197.778	410.94	13.8	43	43.1	3.05	120	36797	443.69	104.13	1643
984	秦皇岛市	1999	河北	中部	50至100万	9947	490.526	639.772	15.9	37	47.1	6.06	338	7802	264.41	67.21	2132
985	唐山市	1999	河北	中部	100至300万	11995	374.451	507.437	20.6	49.6	29.8	10.71	515	13472	694.09	189.16	3027
986	廊坊市	1999	河北	中部	50万以下	8872	277.482	430.55	19.1	49.7	31.2	10.89	583	6382	374.76	63.74	2216
987	保定市	1999	河北	中部	100至300万	6062	221.329	312.203	22.5	43.5	33.9	11.49	475	22185	1050.09	155.65	1099
988	沧州市	1999	河北	中部	50至100万	6411	217.284	328.878	18.4	49.8	31.9	10.26	469	14035	659.12	102.09	2020
989	衡水市	1999	河北	中部	50至100万	6728	218.693	348.098	19.7	53.1	27.2	10.8	471	8815	415.03	69.26	1099
990	邢台市	1999	河北	中部	50至100万	5211	190.024	294.052	23.3	50.8	25.9	10.48	522	12433	651.18	85.78	859
991	邯郸市	1999	河北	中部	100至300万	6054	232.877	314.434	19	47.1	33.9	7.68	681	12065	820.98	146.26	2727
992	三亚市	1999	海南	中部	50万以下	5541	494.591	639.161	41	22.1	36.9	10.01	241	1921	46.22	16.82	2638
993	遵义市	1999	贵州	西部	50至100万	3299	20.2731	35.7129	36.2	37.1	26.7	8.37	223	30762	684.85	99.51	460
994	安顺市	1999	贵州	西部	50万以下	2394	123.015	316.218	32.2	35.2	32.6	9.1	264	9267	244.23	37.53	446
995	六盘水市	1999	贵州	西部	50万以下	2720	154.736	332.282	17.5	52.9	29.6	8.92	276	9914	273.99	52.54	1021
996	桂林市	1999	广西	西部	50至100万	5766	317.465	454.256	34.6	30.5	34.9	9.45	172	27667	479.19	100.48	811
997	河池市	1999	广西	西部	50万以下	3815	233.675	399.729	30.87	32.35	36.78	0	113	33476	379.51	56.2	1408
998	贺州市	1999	广西	西部	50万以下	5301	207.903	320.386	35.4	33.26	31.33	7.6	176	11753	208.53	28.35	333
999	柳州市	1999	广西	西部	100至300万	9713	642.459	706.807	10.7	51.4	37.9	9.01	341	18597	180.41	91.08	1583
1000	梧州市	1999	广西	西部	50万以下	4136	220.143	320.225	34.5	29.9	35.6	8.18	222	12588	279.95	55.11	381
1001	百色市	1999	广西	西部	50万以下	3822	207.651	367.795	30.96	38.01	31.03	8.9	101	36202	366.87	46.21	1583
1002	贵港市	1999	广西	西部	50万以下	2322	120.799	164.334	43.8	21.4	34.8	5.5	421	10602	445.83	49.97	206
1003	玉林市	1999	广西	西部	50至100万	3393	192.547	250.476	42	29.9	28.1	6.5	439	12835	563.3	66.34	181
1004	北海市	1999	广西	西部	50万以下	7718	541.542	630.053	32.5	27.6	39.9	6.94	418	3337	139.52	38.31	1235
1005	防城港市	1999	广西	西部	50万以下	7085	500.947	709.846	35.6	27.7	36.7	6.77	125	6238	77.09	18.02	946
1006	钦州市	1999	广西	西部	50万以下	3935	163.922	224.706	53.2	18.6	28.3	7.44	290	12187	314.82	33.01	520
1007	韶关市	1999	广东	东部	50至100万	6445	260.177	578.21	24.6	45.9	29.5	9.86	166	18413	305.1	107.95	2296
1008	梅州市	1999	广东	东部	50万以下	3393	148.434	431.727	33.9	35.6	30.5	7.54	301	15865	476.13	96.91	881
1009	汕头市	1999	广东	东部	100至300万	10126	397.931	597.77	10.1	49.3	40.6	9.15	2175	2199	448.94	149.19	1606
1010	揭阳市	1999	广东	东部	50至100万	6743	154.315	297.943	19.4	52.6	28	12.79	1086	5265	568.87	103.54	1104
1011	潮州市	1999	广东	东部	50至100万	7578	175.929	387.606	21	45.3	33.7	9.93	787	3146	242.45	62.31	1340
1012	河源市	1999	广东	东部	50万以下	2716	73.1717	374.847	41.8	25	33.2	11.17	199	15654	314.63	65.76	737
1013	清远市	1999	广东	东部	50至100万	3822	106.357	334.32	42.8	32.2	25	4.17	197	19036	377.68	75.89	735
1014	汕尾市	1999	广东	东部	50万以下	4939	150.839	326.354	32.3	32	35.7	12.79	511	4865	269.26	66.09	1096
1015	惠州市	1999	广东	东部	100至300万	14435	395.589	618.696	15.8	57.1	27.2	12.61	244	11346	271.82	94.18	2449
1016	佛山市	1999	广东	东部	100至300万	25325	1388.67	1774.8	7.5	52.3	40.2	9.48	863	3798	329.24	142.83	5260
1017	东莞市	1999	广东	东部	100至300万	27373	1210.56	1409.9	7.4	54.4	38.2	17.92	612	2460	150.82	38.73	5856
1018	云浮市	1999	广东	东部	50万以下	6859	139.434	346.354	31.7	41.3	26.9	6.06	322	7787	250.85	78.76	1194
1019	肇庆市	1999	广东	东部	50至100万	10292	249.925	466.2	25.7	43.1	31.2	10.84	257	14891	381.27	91.98	2060
1020	深圳市	1999	广东	东部	1000万以上	119859	15369.9	17596.8	1.1	50.5	48.3	14.2	615	1997	119.85	95.05	45447
1021	珠海市	1999	广东	东部	50至100万	40142	2823.63	3674.4	4.6	53.6	41.8	10.01	438	1732	71.4	49.44	16375
1022	江门市	1999	广东	东部	50至100万	13550	498.584	650.279	12.7	48.2	39.1	10.3	398	9509	379.84	144.6	2543
1023	中山市	1999	广东	东部	50万以下	20657	1058.67	1221.26	8.9	52.6	38.5	11.09	733	1784	132	40.41	5743
1024	阳江市	1999	广东	东部	50万以下	6204	140.8	342.308	40.1	30.8	29.1	10.36	317	7956	247.87	67.52	1466
1025	茂名市	1999	广东	东部	50至100万	7390	144.06	276.392	28.4	39.6	31.9	11.16	540	11429	618.73	120.71	1347
1026	湛江市	1999	广东	东部	50至100万	5779	160.894	387.549	27.9	37.5	34.6	5.44	527	13263	657.14	158.95	1242
1027	酒泉市	1999	甘肃	西部	50万以下	9905	354.127	699.335	23.64	42.94	33.42	11.9	5	193974	96.2	47.59	3992
1028	嘉峪关市	1999	甘肃	西部	50万以下	11605	1286.8	1011.75	4.4	74	21.6	20.56	50	2935	14.55	11.57	3641
1029	张掖市	1999	甘肃	西部	50万以下	5973	215.928	405.735	34.87	33.08	32.05	9.8	30	41924	126.95	27.82	2524
1030	金昌市	1999	甘肃	西部	50万以下	7001	463.191	786.999	16.2	66.3	17.5	8.02	50	8896	44.69	19.66	2145
1031	武威市	1999	甘肃	西部	50万以下	3679	127.008	297.191	30.81	33.4	35.79	10.4	58	33238	192.24	40.75	979
1032	白银市	1999	甘肃	西部	50万以下	4199	187.728	347.984	17.4	51.2	31.4	8.6	81	21158	171.12	35.02	1014
1033	庆阳市	1999	甘肃	西部	50万以下	3172	129.462	407.492	21.48	44.53	33.99	11.6	94	27119	254.8	31.51	1376
1034	平凉市	1999	甘肃	西部	50万以下	3313	137.951	298.852	25.43	37.61	36.96	10.4	199	11170	222.18	29.1	1109
1035	天水市	1999	甘肃	西部	50至100万	2213	96.9857	263.24	18	43.6	38.5	-31.77	232	14277	332.75	42.83	584
1036	宁德市	1999	福建	东部	50万以下	6760	214.433	437.445	30.1	34.7	35.2	9	241	13247	323.57	48.92	592
1037	南平市	1999	福建	东部	50万以下	7124	359.087	482.49	28.4	36.1	35.6	3.47	115	26280	301.71	79.21	1725
1038	三明市	1999	福建	东部	50万以下	9016	421.408	575.454	28.5	39.5	32	9.79	116	23095	266.07	64.61	1246
1039	莆田市	1999	福建	东部	50至100万	5981	293.079	371.203	20.7	47.8	31.5	12	722	4131	294.34	32.23	1870
1040	泉州市	1999	福建	东部	100至300万	14464	485.171	491.925	8.5	53.1	38.4	12.2	606	11015	658.05	90.98	3024
1041	龙岩市	1999	福建	东部	50万以下	7319	343.902	567.633	25.9	40.9	33.1	10.51	149	19063	283.93	55.81	1874
1042	厦门市	1999	福建	东部	100至300万	35529	3150.55	3564.93	4.6	53.7	41.7	14.87	824	1699	128.99	62.75	14921
1043	漳州市	1999	福建	东部	50万以下	10933	509.048	548.524	21.8	47.1	31.1	13.8	353	12554	445.49	74.44	2690
1044	宿州市	1999	安徽	中部	50万以下	3460	142.922	187.227	39.5	29.5	31.1	15.61	583	9939	570.8	65.93	321
1045	淮北市	1999	安徽	中部	50至100万	5204	325.827	367.313	14.6	53.2	32.1	6.83	697	2741	189.8	71.6	1800
1046	蚌埠市	1999	安徽	中部	50至100万	5462	277.145	323.321	23.8	43.6	32.7	3.17	566	5951	330.04	78.44	717
1047	阜阳市	1999	安徽	中部	50至100万	2805	179.277	220.009	44.6	24.7	30.8	-5.89	784	10118	1249.56	121.43	364
1048	滁州市	1999	安徽	中部	50万以下	5811	259.604	328.733	28.7	42.3	29	7.81	310	13516	419.03	93.39	749
1049	淮南市	1999	安徽	中部	100至300万	6203	350.68	353.042	14.9	48.9	36.3	-0.05	956	5532	202.82	91.38	996
1050	芜湖市	1999	安徽	中部	100至300万	8927	388.489	556.872	11.1	53.9	35.1	8.32	652	6026	216.4	69.99	2130
1051	马鞍山市	1999	安徽	中部	50至100万	10466	908.371	620.103	10	62.6	27.3	8.27	701	4049	118.14	49.78	1792
1052	六安市	1999	安徽	中部	50万以下	2733	186.932	243.995	39.6	33.8	26.5	-7.1	365	15451	655.65	93.57	366
1053	宣城市	1999	安徽	中部	50万以下	5841	242.465	347.781	23.7	38.1	38.1	7.9	223	12313	274.67	57.06	1058
1054	池州市	1999	安徽	中部	50万以下	3782	203.182	303.845	29.9	35.1	35	7.7	186	8399	153.7	27.62	594
1055	铜陵市	1999	安徽	中部	50万以下	10005	699.737	801.007	6.5	55.6	37.9	8.45	615	2991	68.5	34.66	2283
1056	安庆市	1999	安徽	中部	50至100万	4151	226.699	310.182	21.7	45.4	32.8	3.42	388	13538	598.03	87.73	546
1057	黄山市	1999	安徽	中部	50万以下	5316	368.831	500.369	23.7	31.5	44.8	9	149	9678	146.49	28.18	612
1058	广州市	1999	广东	东部	500至1000万	30025	2571.53	3246.35	4.5	45.7	49.8	13.18	921	7434	685	425.63	12821
1059	南宁市	1999	广西	西部	100至300万	9604	173.855	604.649	16.9	30.8	52.3	10.49	285	22244	285.87	116.18	2147
1060	海口市	1999	海南	中部	100至300万	21784	1161.51	1725.69	2.5	25.5	72	9.04	2304	2304	54.38	45.43	12266
1061	贵阳市	1999	贵州	西部	100至300万	7390	615.574	813.543	9.9	51.1	39	9.7	400	8043	321.5	146.52	2778
1062	昆明市	1999	云南	西部	300至500万	12503	1095.38	1326.54	8.4	47.1	44.4	11.42	224	21026	473.39	182.95	5048
1063	福州市	1999	福建	东部	100至300万	16179	801.749	782.759	14.3	46.7	39	13.09	487	12675	583.13	159.38	3804
1064	成都市	1999	四川	西部	500至1000万	11858	600.235	686.539	10.4	44.7	44.9	10.17	810	14335	1003.56	336.15	4176
1065	长沙市	1999	湖南	中部	300至500万	10102	555.668	622.719	12.1	42.7	45.1	10.05	493	11816	582.47	180.98	2830
1066	合肥市	1999	安徽	中部	100至300万	6848	543.384	542.268	12.2	47.5	40.3	11.3	592	11445	429.95	136.91	1991
1067	武汉市	1999	湖北	中部	300至500万	14667	761.922	939.218	7.2	44.1	48.7	9.23	874	8569	740.2	434.46	5826
1068	南昌市	1999	江西	中部	100至300万	9425	395.365	515.21	11.5	47	41.5	8.91	571	7402	424.2	169.16	1679
1069	上海市	1999	上海	东部	1000万以上	30728	1490.44	2088.19	2	48.4	49.6	10.19	2071	6341	1313.12	969.63	14140
1070	杭州市	1999	浙江	东部	300至500万	19889	729.8	914.737	8	51.5	40.6	10.18	371	16596	616.05	219.05	3872
1071	郑州市	1999	河南	中部	300至500万	10414	594.002	662.908	6.1	50.3	43.6	6.11	826	7446	615.36	210.72	2367
1072	南京市	1999	江苏	东部	500至1000万	16735	1175.07	1301.76	5.7	48.5	45.8	8.45	815	6587	537.44	287.03	3919
1073	银川市	1999	宁夏	西部	100至300万	9179	697.84	773.328	13	42.9	44.2	9.06	273	9025	95.38	54.45	4977
1074	兰州市	1999	甘肃	西部	100至300万	9571	589.52	679.686	5.7	51.7	42.6	8.03	220	13086	287.59	156.58	4837
1075	太原市	1999	山西	中部	300至500万	11092	677.771	757.912	4.5	49.1	46.4	5.39	429	6988	299.92	196.84	3058
1076	乌鲁木齐市	1999	新疆	西部	100至300万	15654	1573.44	1298.3	1.6	36	62.5	7.7	132	13788	158.92	131.01	6511
1077	呼和浩特市	1999	内蒙古	西部	100至300万	7529	1156.03	1021.04	14.6	42.6	42.8	8.65	121	17453	207.78	91.67	2154
1078	长春市	1999	吉林	东北	300至500万	10229	516.615	1097.03	17.9	41.2	40.9	14.84	366	20594	691.23	281.2	1990
1079	沈阳市	1999	辽宁	东北	300至500万	14964	817.708	1152.44	6.9	43.8	49.3	9.96	522	12860	677.08	426.52	3547
1080	哈尔滨市	1999	黑龙江	东北	300至500万	9527	519.259	701.119	19.9	31.3	48.8	10.22	175	53100	927.09	428.98	2184
1081	重庆市	1999	重庆	西部	1000万以上	4816	171.584	306.213	19.2	40.8	39.9	7.6	373	82402	3072.34	635.16	1209
1082	西安市	1999	陕西	西部	300至500万	9099	585.285	600.675	7.4	46.2	46.4	12.2	676	10106	674.5	276.14	2560
1083	济南市	1999	山东	东部	300至500万	15805	826.157	892.468	10.5	45.4	44.1	10.43	684	7998	557.63	227.81	3808
1084	石家庄市	1999	河北	中部	100至300万	10377	402.499	514.557	16.1	46.2	37.8	10.69	552	13056	875.4	204.15	2303
1085	天津市	1999	天津	东部	500至1000万	15932	665.438	818.933	4.9	49.1	46	10.04	764	11917	910.17	528.68	5533
1086	北京市	1999	北京	东部	1000万以上	17397	945.266	1467.31	4	38.6	57.3	10.23	744	16411	1249.9	747.2	5212
1087	西宁市	1999	青海	西部	100至300万	5462	330.078	479.649	5.3	45.5	49.2	10.12	388	7660	133.95	70.02	3463
1088	黑河市	1999	黑龙江	东北	50万以下	4486	219.173	504.871	33.1	22.9	44	2.04	24	69345	168.36	76.3	1202
1089	嘉兴市	2000	浙江	东部	50万以下	16333	579.662	649.706	11.1	58.7	30.2	12.3	846	4223	331.25	78.59	5423
1090	湖州市	2000	浙江	东部	50至100万	14773	386.551	518.058	13.8	56.5	29.7	12	440	5820	255.79	65.56	2894
1091	绍兴市	2000	浙江	东部	50至100万	18021	567.145	595.334	10	60.6	29.4	11.6	521	8279	432.69	80.67	3035
1092	舟山市	2000	浙江	东部	50至100万	11587	632.812	1166.75	29	33.3	37.8	12	683	1456	98.41	28.35	2868
1093	宁波市	2000	浙江	东部	100至300万	21735	1189.63	1551.13	8.1	56	35.8	8.9	578	9816	540.94	142.03	4534
1094	金华市	2000	浙江	东部	50至100万	12242	404.278	547.316	9.4	56.6	33.9	10.1	409	10942	446.42	76.73	1734
1095	衢州市	2000	浙江	东部	50万以下	6674	239.382	479.501	20.7	46.7	32.6	9.2	275	8845	242.6	39.23	1762
1096	台州市	2000	浙江	东部	50至100万	12348	478.378	607.272	13.2	58.1	28.7	11.9	581	9411	546.62	90.79	1637
1097	丽水市	2000	浙江	东部	50万以下	5502	306.73	665.403	25.8	39.2	35	13.4	144	17298	248.58	35.14	1743
1098	温州市	2000	浙江	东部	100至300万	11247	604.692	678.136	6.6	57.5	35.9	12.7	625	12083	736.32	130.93	2476
1099	昭通市	2000	云南	西部	50万以下	2165	105.276	354.584	29.26	29.79	40.96	4.8	218	22140	501.89	36.89	542
1100	丽江市	2000	云南	西部	50万以下	3329	79.7985	194.163	26.18	29.95	43.87	9.7	54	20680	111.18	14	1291
1101	曲靖市	2000	云南	西部	50至100万	3910	258.339	469.765	24.7	42.6	32.8	7.4	189	28905	545	65	1161
1102	保山市	2000	云南	西部	50万以下	3004	61.277	111.942	42.4	18.6	39	7.6	119	19637	234.46	23.15	662
1103	玉溪市	2000	云南	西部	50万以下	14605	1299.58	1378.92	9.3	68.2	22.5	3.2	132	15233	201.68	33.94	2892
1104	克拉玛依市	2000	新疆	西部	50万以下	50158	3377.67	3492.58	0.4	84.1	15.5	6.9	29	7735	27.63	22.95	31285
1105	广元市	2000	四川	西部	50万以下	2852	92.0385	333.409	40	25.9	34	1.8	185	16319	302.58	54.76	725
1106	巴中市	2000	四川	西部	50万以下	2423	76.4154	223.674	51.7	16.2	32.1	10.5	282	12293	346.71	45.48	559
1107	绵阳市	2000	四川	西部	50至100万	6133	256.171	478.984	22.4	41.3	36.3	5.9	256	20248	518.36	102.11	1483
1108	达州市	2000	四川	西部	50至100万	3029	89.6816	241.267	38.9	36	25.1	6.2	374	16588	620.06	90.76	396
1109	南充市	2000	四川	西部	50至100万	2493	94.8873	259.786	37.8	25.9	36.4	7.1	568	12477	709.21	110.65	550
1110	德阳市	2000	四川	西部	50万以下	6857	284.376	476.849	23.8	43.7	32.5	9.6	637	5911	379.3	72.48	1071
1111	广安市	2000	四川	西部	50万以下	2884	88.6783	201.767	33.4	36.9	29.7	10.1	691	6339	438.54	50.96	614
1112	遂宁市	2000	四川	西部	50至100万	3182	118.315	251.162	34.4	33	32.5	7.2	697	5322	370.96	58.64	695
1113	资阳市	2000	四川	西部	50万以下	2925	86.8037	202.408	39.9	29.8	30.3	9.6	614	5748	488.47	55.03	334
1114	眉山市	2000	四川	西部	50万以下	3672	123.313	267.632	33.3	36	30.7	10.8	473	7140	339.9	41.75	1095
1115	内江市	2000	四川	西部	50至100万	3448	108.514	258.811	23.5	41	35.5	8.1	780	5385	419.92	72.67	553
1116	自贡市	2000	四川	西部	100至300万	4824	174.188	291.486	21.3	45	33.6	7.3	720	4381	315.01	71.88	680
1117	乐山市	2000	四川	西部	50至100万	4221	183.232	408.448	24.7	43.6	31.7	0.7	270	12723	345.9	80.38	1302
1118	雅安市	2000	四川	西部	50万以下	4935	155.797	444.77	24.1	47.9	28	10	98	15046	149.81	27.65	1583
1119	泸州市	2000	四川	西部	100至300万	3569	172.671	309.343	27.2	38.4	34.4	2	379	12236	463.68	70.72	690
1120	宜宾市	2000	四川	西部	50至100万	3946	273.068	440.57	23.6	44.8	31.6	12.5	383	13271	508.5	81.34	904
1121	攀枝花市	2000	四川	西部	50至100万	11118	645.093	1162.4	6.9	68.6	24.5	7	139	7401	103.01	54.91	3253
1122	榆林市	2000	陕西	西部	50万以下	2392	185.33	393.255	18.1	45	36.9	16	76	42923	331.63	45.77	1857
1123	延安市	2000	陕西	西部	50万以下	4975	451.912	837.459	22	50.6	27.4	9.2	53	37037	196.64	40.98	2311
1124	铜川市	2000	陕西	西部	50万以下	4858	179.44	443.018	9.9	52.3	37.8	8.3	214	3882	83.22	38.35	1315
1125	渭南市	2000	陕西	西部	50至100万	3104	168.512	260.054	23.6	40.6	35.9	9	403	13134	529.02	92.02	591
1126	咸阳市	2000	陕西	西部	50至100万	4809	219.953	345.061	22.5	43.6	33.9	10.2	465	10189	474.51	90.4	1154
1127	宝鸡市	2000	陕西	西部	50至100万	5590	224.895	366.395	12.4	53.4	34.2	10.5	200	18117	363.37	83.62	1332
1128	商洛市	2000	陕西	西部	50万以下	2646	117.394	326.842	28.22	29.7	42.08	10	121	19292	236.46	30.31	943
1129	安康市	2000	陕西	西部	50万以下	2694	31.4776	69.5996	31.6	25.3	43	7.8	124	23536	292.43	38.38	917
1130	汉中市	2000	陕西	西部	50万以下	3861	140.905	352.354	22.1	44.2	33.7	7.8	135	27246	368.93	67.14	907
1131	大同市	2000	山西	中部	100至300万	5994	334.192	555.773	7.8	50.7	41.5	9.3	201	14176	283.9	119.59	1185
1132	朔州市	2000	山西	中部	50万以下	6012	292.349	458.565	18.9	44.9	36.2	8.7	131	10625	138.94	30.79	1474
1133	忻州市	2000	山西	中部	50万以下	2872	186.168	446.94	20.5	38.4	41.1	9.6	114	25152	290.48	55.88	700
1134	阳泉市	2000	山西	中部	50至100万	7622	389.844	553.605	2.8	57.9	39.2	4.4	272	4570	124.26	55.86	1497
1135	晋中市	2000	山西	中部	50万以下	4578	239.907	430.816	15	49.1	35.9	11.7	184	16444	302.28	72.58	1164
1136	长治市	2000	山西	中部	50至100万	5452	270.699	476.176	14.4	54.8	30.8	9	225	13896	312.21	70.16	1484
1137	临汾市	2000	山西	中部	50至100万	4265	219.875	427.824	13.5	51.9	34.6	14.1	198	20275	401.16	86.67	1017
1138	晋城市	2000	山西	中部	50万以下	6874	336.697	470.984	8.3	53.2	38.5	7.5	221	9425	210.26	39.86	2218
1139	运城市	2000	山西	中部	50万以下	3564	205.598	329.657	21	49.6	29.4	14.3	226	14183	482.11	73.57	900
1140	威海市	2000	山东	东部	50至100万	22713	917.732	1066.2	15.3	52.6	32.1	12	454	5798	246.95	90.45	2733
1141	烟台市	2000	山东	东部	100至300万	13620	583.631	687.639	14.3	51.8	33.8	10.6	470	13852	645.8	203.99	1711
1142	东营市	2000	山东	东部	50至100万	27019	860.445	1008.95	6.5	81.6	11.9	9.2	217	8243	172.14	71.19	11470
1143	滨州市	2000	山东	东部	50至100万	7477	306.48	437.162	22.7	48.3	28.9	13	382	9660	361.09	72.75	1446
1144	德州市	2000	山东	东部	50至100万	6720	307.274	414.53	26.1	42.8	31.1	13	517	10358	535.73	109.58	2102
1145	潍坊市	2000	山东	东部	100至300万	8461	405.853	472.25	20.4	46.1	33.5	10.3	533	16143	844.57	197	925
1146	淄博市	2000	山东	东部	100至300万	15741	628.751	707.297	7.4	58.8	33.9	11.1	687	5965	407.99	174.53	2191
1147	青岛市	2000	山东	东部	100至300万	16275	1061.19	1169.41	12.2	48.7	39.1	15.1	647	11282	706.65	292.35	3434
1148	泰安市	2000	山东	东部	50至100万	7331	352.637	458.394	17.7	44.9	37.4	11.1	697	7762	540.74	161.43	1093
1149	莱芜市	2000	山东	东部	50至100万	8962	340.994	493.879	11.8	50.2	38	0	548	2246	123.19	39.39	3028
1150	聊城市	2000	山东	东部	50至100万	5073	224.497	355.911	32.5	41.7	25.8	12.1	635	8984	553.58	94.31	737
1151	日照市	2000	山东	东部	50至100万	7589	305.473	409.389	24.4	39.1	36.6	12.8	520	5359	276.06	66.61	1655
1152	济宁市	2000	山东	东部	100至300万	7322	351.678	462.907	19.8	43	37.2	11	739	11311	790.01	187.05	1203
1153	临沂市	2000	山东	东部	100至300万	5538	225.91	339.113	20.5	46.7	32.8	11.4	583	17191	1001.38	178.95	980
1154	枣庄市	2000	山东	东部	50至100万	6950	314.822	449.013	16.8	49.5	33.8	10.8	787	4564	357.99	111.48	1377
1155	菏泽市	2000	山东	东部	50至100万	2457	116.124	235.96	50.2	26.7	23.1	10.1	694	12256	848.94	125.47	386
1156	石嘴山市	2000	宁夏	西部	50万以下	7301	422.033	740.697	13.2	58.4	28.4	7.4	155	5310	69.17	40	3866
1157	吴忠市	2000	宁夏	西部	50万以下	4782	21.0024	35.3775	23.9	47.2	28.9	11.3	68	16758	191.93	55.42	1785
1158	固原市	2000	宁夏	西部	50万以下	1660	46.9176	487.385	29.88	30.5	39.62	17.3	113	13047	189.14	18.68	909
1159	铁岭市	2000	辽宁	东北	50万以下	4238	226.469	532.559	30.7	34.3	35	10.4	230	12985	298.5	90.12	1089
1160	阜新市	2000	辽宁	东北	50至100万	3387	218.612	612.864	13.8	38.9	47.3	-2.6	185	10355	192.08	85.39	1025
1161	抚顺市	2000	辽宁	东北	100至300万	10229	574.53	1139.99	8.1	59.8	32.1	10	201	11272	227.01	149.03	1914
1162	朝阳市	2000	辽宁	东北	50至100万	2454	144.618	482.17	22.9	33.4	43.7	-2.3	170	19698	334.26	85.31	1083
1163	辽阳市	2000	辽宁	东北	50至100万	9491	563.166	862.642	12.9	47.9	39.1	8	383	4788	181.3	76.53	1863
1164	本溪市	2000	辽宁	东北	50至100万	10077	733.991	1250.92	8.6	51.7	39.7	10.2	187	8411	157.1	102.46	3221
1165	盘锦市	2000	辽宁	东北	50至100万	24499	807.25	1204.07	7.4	75.6	17	-7.4	300	4065	122.07	60.67	7492
1166	鞍山市	2000	辽宁	东北	100至300万	16884	650.325	1057.6	7.8	56.1	36.1	10	372	9255	344.24	173.47	3489
1167	锦州市	2000	辽宁	东北	50至100万	6391	349.736	646.208	25.5	37.1	37.4	8	297	10047	306.44	108.63	938
1168	葫芦岛市	2000	辽宁	东北	50万以下	5970	328.297	637.884	15	45.7	39.3	5.8	258	10414	268.58	75.04	2773
1169	丹东市	2000	辽宁	东北	50至100万	7175	411.769	792.804	19.1	36.9	44.1	7.4	158	14967	240.97	98.71	1461
1170	营口市	2000	辽宁	东北	50至100万	7551	379.215	695.111	15.2	48.4	36.5	16.7	419	5242	226.22	88.21	1764
1171	大连市	2000	辽宁	东北	300至500万	20142	1407.25	1723.63	9.5	46.6	44	11.8	439	12574	551.47	275.35	2253
1172	通辽市	2000	内蒙古	西部	50万以下	4908	300.811	574.347	39.5	28.5	32	11.2	51	59329	303.16	70.46	1033
1173	赤峰市	2000	内蒙古	西部	50至100万	3559	281.815	478.924	28.1	33.4	38.5	4.2	50	90021	451.8	85.4	735
1174	包头市	2000	内蒙古	西部	100至300万	11175	1337.1	1059.68	8.4	60	31.6	9.8	74	27768	204.35	125.42	2640
1175	鄂尔多斯市	2000	内蒙古	西部	50万以下	13014	811.842	1762.24	13.73	58.28	27.99	17.4	15	86752	132.83	40.28	4078
1176	乌海市	2000	内蒙古	西部	50万以下	9622	1011.25	1189.4	3.1	64.4	32.5	13.9	236	1669	39.72	33.56	3050
1177	九江市	2000	江西	中部	50至100万	4768	235.078	464.396	19	46	35	16	237	19798	446.83	96.09	951
1178	景德镇市	2000	江西	中部	50万以下	6626	303.345	493.58	11.1	50.9	38	10.1	274	5261	143.78	51.03	985
1179	鹰潭市	2000	江西	中部	50万以下	5070	277.632	448.111	20.1	41.1	38.8	23.3	299	3560	106.4	27.76	468
1180	上饶市	2000	江西	中部	50至100万	2698	163.765	340.324	32.7	29.2	38.1	13.1	282	22791	642.72	104.54	172
1181	抚州市	2000	江西	中部	50至100万	3471	186.768	368.118	36.2	36.5	27.4	10	192	18799	360.49	74.85	479
1182	宜春市	2000	江西	中部	50万以下	3637	211.392	349.365	36.7	30.6	32.7	10.2	273	18669	510.2	120.7	205
1183	新余市	2000	江西	中部	50万以下	6131	354.781	555.527	20.5	43.7	35.7	8.7	333	3178	105.93	36.17	818
1184	萍乡市	2000	江西	中部	50万以下	5725	260.22	457.763	14.5	54.3	31.3	8.2	454	3831	173.78	49.47	631
1185	吉安市	2000	江西	中部	50万以下	3483	202.681	380.706	33.49	33.68	32.83	10.6	177	25373	447.59	83.37	586
1186	赣州市	2000	江西	中部	100至300万	3352	190.697	343.134	34.6	29.4	36	7.6	202	39363	794.16	134.06	314
1187	连云港市	2000	江苏	东部	100至300万	6390	13.8082	16.0272	25.3	43.2	31.5	3	612	7615	455.6	107.11	1752
1188	徐州市	2000	江苏	东部	100至300万	7189	6.36288	9.50192	18.4	45.6	36	7.2	796	11765	896.45	231.11	1415
1189	盐城市	2000	江苏	东部	100至300万	6896	4.50997	8.5599	30.1	38.6	31.3	9.5	531	16931	795.57	212.33	791
1190	淮安市	2000	江苏	东部	100至300万	5704	14.5452	10.1045	30.3	40	29.7	10.8	507	10030	510.27	117.06	1279
1191	宿迁市	2000	江苏	东部	50至100万	3971	21.184	19.5373	37.9	35.3	26.8	11	591	8524	505.24	121.51	916
1192	镇江市	2000	江苏	东部	50至100万	16951	791.416	26.1222	7.1	55.4	37.5	10.3	694	3840	266.67	100.86	2602
1193	扬州市	2000	江苏	东部	100至300万	10477	21.5636	28.0946	13.3	49	37.6	10.5	679	6591	450.62	122.65	1574
1194	泰州市	2000	江苏	东部	50至100万	8080	10.0913	13.832	16.3	47.2	36.5	10.6	866	5787	501.52	120.31	1381
1195	无锡市	2000	江苏	东部	100至300万	27615	38.2596	47.148	4	56.9	39.1	4.9	935	4627	434.61	183.45	2224
1196	南通市	2000	江苏	东部	100至300万	9387	17.9866	17.9713	17.6	48.1	34.3	10.9	981	10549	784.53	252.59	1104
1197	常州市	2000	江苏	东部	100至300万	17590	13.6582	12.6537	7.5	56.1	36.4	11	781	4373	341.48	147.81	2174
1198	苏州市	2000	江苏	东部	100至300万	26648	33.0526	25.2677	5.9	56.5	37.6	12.6	681	8657	578.17	246.34	2215
1199	白城市	2000	吉林	东北	50万以下	3678	206.346	504.067	37.3	29.6	33.1	5.1	78	25759	199.18	79.13	971
1200	松原市	2000	吉林	东北	50万以下	5695	296.128	327.935	32.6	43.7	23.7	0.7	130	21089	273.53	67.94	1890
1201	吉林市	2000	吉林	东北	100至300万	9294	457.062	733.199	16.2	39.5	44.2	12.8	159	27711	431.67	208.38	2398
1202	辽源市	2000	吉林	东北	50万以下	5400	251.046	160.122	28.4	31.2	40.4	10.8	242	5140	124.28	57.09	1020
1203	四平市	2000	吉林	东北	50至100万	4849	224.851	412.537	40.4	25.5	34.1	-1.2	229	14382	322.88	117.24	1099
1204	白山市	2000	吉林	东北	50万以下	6474	322.138	325.185	20.7	49.6	29.7	9.3	74	17505	131.31	87.32	2172
1205	通化市	2000	吉林	东北	50万以下	6337	353.198	515.322	21.9	42.1	36	9.7	148	15612	224.52	101.7	1005
1206	岳阳市	2000	湖南	中部	50至100万	6961	240.665	367.098	24.8	40.4	34.8	-0.5	348	14858	523	104.88	1677
1207	常德市	2000	湖南	中部	50至100万	5830	217.958	322.438	29.9	39.7	30.4	9	330	18190	600	122.2	817
1208	张家界市	2000	湖南	中部	50万以下	3880	192.803	414.639	24.8	22.8	52.4	8.6	164	9534	155.61	24.97	1341
1209	益阳市	2000	湖南	中部	50至100万	4283	125.549	244.502	27.7	30.1	42.2	-5.5	372	12320	452	81.75	1078
1210	株洲市	2000	湖南	中部	100至300万	7834	338.957	448.782	17.3	46.7	36	8.2	330	11307	372	94.34	977
1211	湘潭市	2000	湖南	中部	50至100万	8039	229.108	354.648	14.4	43.3	42.3	4.4	558	5008	279.61	76.23	1871
1212	娄底市	2000	湖南	中部	50万以下	4224	189.863	286.076	23.9	39.6	36.6	-11.2	492	8109	399.03	78.83	1027
1213	怀化市	2000	湖南	中部	50至100万	4348	171.781	314.971	26.9	31	42.1	-0.6	176	27758	484	89.6	638
1214	衡阳市	2000	湖南	中部	50至100万	4994	178.282	261.45	29.5	34.9	35.6	5.2	462	15303	707.01	147.22	1261
1215	邵阳市	2000	湖南	中部	50至100万	3466	142.81	252.685	35.8	33.4	30.9	7.1	349	20830	726	97.38	266
1216	永州市	2000	湖南	中部	50万以下	4656	155.107	267.468	31.3	35.6	33.1	8.1	252	22260	563.01	81.13	825
1217	郴州市	2000	湖南	中部	50至100万	5525	295.404	413.313	24.3	35.6	40.1	6.2	234	19654	453	97.93	1495
1218	十堰市	2000	湖北	中部	50至100万	5237	232.557	443.199	14.4	51	34.6	5.8	144	23680	340.82	86.4	608
1219	随州市	2000	湖北	中部	50万以下	4678	227.771	328.098	27.4	42.8	29.8	9.4	266	9636	256.74	49.26	860
1220	孝感市	2000	湖北	中部	50至100万	5255	195.53	310.503	27.5	39.8	32.7	-3.9	561	8910	499.56	84.46	1185
1221	荆门市	2000	湖北	中部	50万以下	8307	255.418	365.961	23.7	42.3	34	8.1	241	12404	298.8	81.3	1295
1222	宜昌市	2000	湖北	中部	50至100万	9547	416.219	616.242	16.6	54.4	29	9.4	189	21230	397.49	119.06	5164
1223	黄石市	2000	湖北	中部	50至100万	8101	306.823	435.005	8.8	52.4	38.8	10.3	541	4583	247.82	87.3	1649
1224	鄂州市	2000	湖北	中部	50万以下	8854	371.937	525.012	15.9	52	32	-8.2	680	1594	102.27	29.82	2552
1225	黄冈市	2000	湖北	中部	50万以下	4408	211.152	321.219	25.8	45.3	28.9	7.5	417	17457	726.7	128	504
1226	荆州市	2000	湖北	中部	50至100万	4688	199.972	302.934	29.3	40.5	30.2	8.7	453	14243	643.22	159.45	934
1227	咸宁市	2000	湖北	中部	50万以下	4800	220.544	372.602	25.8	44	30.2	9.1	281	9861	277.21	77.21	1239
1228	鹤岗市	2000	黑龙江	东北	50至100万	5693	400.36	1349.53	27.6	38.5	33.9	1.2	76	14679	111.15	77.49	1535
1229	伊春市	2000	黑龙江	东北	50至100万	5481	233.98	603.819	16.3	49.3	26.1	7.6	40	32800	132.49	111.12	891
1230	齐齐哈尔市	2000	黑龙江	东北	100至300万	5049	201.923	393.124	29	32.8	38.1	5.8	132	42496	559.62	196.55	790
1231	佳木斯市	2000	黑龙江	东北	50至100万	6117	87.7413	208.908	29.8	27.1	43	9.1	73	32704	239.34	107.07	1370
1232	双鸭山市	2000	黑龙江	东北	50万以下	5586	330.211	664.408	29.4	38	32.6	4.3	67	22681	150.51	78.8	1237
1233	绥化市	2000	黑龙江	东北	50万以下	5799	110.369	275.923	28.1	28.2	43.7	7.8	155	34873	543.63	143.33	523
1234	大庆市	2000	黑龙江	东北	100至300万	41079	111.741	239.444	1.8	89.7	8.5	8.5	118	21219	250.58	113.81	7956
1235	七台河市	2000	黑龙江	东北	50万以下	6512	2548.66	3012.05	12.4	48.6	38.9	5.1	139	6221	86.32	42.61	1569
1236	鸡西市	2000	黑龙江	东北	50至100万	6348	485.254	918.461	27.3	41	31.8	8.4	87	22531	195.98	116.11	1014
1237	牡丹江市	2000	黑龙江	东北	50至100万	7712	81.6993	297.089	13.5	43.4	43.1	10.2	66	38827	269.28	145.66	1570
1238	濮阳市	2000	河南	中部	50至100万	5761	228.64	410.084	21.5	54.6	24	-8.8	830	4188	354.01	59.13	1619
1239	鹤壁市	2000	河南	中部	50万以下	5992	228.093	406.298	22.5	48.6	28.9	9.7	653	2182	142.42	43.06	842
1240	开封市	2000	河南	中部	50至100万	4837	176.583	324.646	32	35.4	32.5	12.6	726	6444	467.7	90.24	519
1241	焦作市	2000	河南	中部	50至100万	6912	313.594	459.156	17.2	50.6	32.2	8.6	812	4071	330.67	97.52	1075
1242	新乡市	2000	河南	中部	50至100万	5198	220.771	340.275	23.9	41.6	34.6	8.3	661	8666	540.36	109.86	710
1243	商丘市	2000	河南	中部	50至100万	3563	106.408	208.743	43.4	30.2	26.4	8.4	747	12725	799.88	102.41	656
1244	许昌市	2000	河南	中部	50万以下	6628	197.853	298.328	21.1	52.8	26.1	10.4	880	4997	439.59	70.91	1104
1245	洛阳市	2000	河南	中部	100至300万	6753	338.574	458.259	9.3	54.6	36.1	9.6	412	15236	626.01	154.07	1332
1246	漯河市	2000	河南	中部	50至100万	6486	224.206	368.09	23.3	54.1	22.6	9.5	968	2617	253.24	55.39	1298
1247	周口市	2000	河南	中部	50万以下	3271	7.37661	11.8629	39.2	37.1	23.7	9.5	873	11961	1043.84	102.92	361
1248	平顶山市	2000	河南	中部	50至100万	5665	16.8642	33.286	15.1	52.4	32.5	7.6	608	7882	479.24	114.03	732
1249	驻马店市	2000	河南	中部	50万以下	3456	18.7779	22.861	34	39.1	26.9	10.2	537	15087	810.42	84.65	367
1250	南阳市	2000	河南	中部	100至300万	4995	168.368	268.306	29.6	45.7	24.7	7	394	26509	1040.29	147.82	642
1251	信阳市	2000	河南	中部	50至100万	3386	121.416	259.352	35.3	34.3	30.5	9.6	394	18787	770.87	110.5	718
1252	安阳市	2000	河南	中部	50至100万	4936	233.828	401.259	20.8	47.8	31.4	8.9	700	7384	518.66	92.97	476
1253	三门峡市	2000	河南	中部	50万以下	7769	369.291	538.748	13.4	52.4	34.3	9.2	207	10496	217.07	59.42	2004
1254	承德市	2000	河北	中部	50至100万	4607	174.149	434.247	16.3	44.7	38.9	2.8	90	39493	353.87	66.46	956
1255	张家口市	2000	河北	中部	50至100万	5423	202.27	490.729	14.3	42.3	43.4	8.4	122	36797	449.79	107.94	1304
1256	秦皇岛市	2000	河北	中部	50至100万	10717	482.035	690.277	13.7	36.4	49.9	9.9	341	7802	266.29	69.85	1712
1257	唐山市	2000	河北	中部	100至300万	13076	399.163	578.994	18.9	50.5	30.6	10.5	519	13472	699.79	190.71	1731
1258	廊坊市	2000	河北	中部	50万以下	9748	305.452	487.456	17.2	51.6	31.1	11.2	589	6382	378.36	66.97	2461
1259	保定市	2000	河北	中部	100至300万	6655	251.903	372.884	20.5	44.6	35	10.5	478	22185	1055.17	160.71	1025
1260	沧州市	2000	河北	中部	50至100万	6896	233.263	369.927	17.6	50.1	32.3	10.5	471	14035	668.97	110.39	1107
1261	衡水市	2000	河北	中部	50至100万	7256	223.149	368.644	18.7	53.7	27.6	8	467	8815	411.47	71.19	1307
1262	邢台市	2000	河北	中部	50至100万	5621	203.679	333.045	21.2	52.2	26.6	9.9	528	12433	658.94	98.65	853
1263	邯郸市	2000	河北	中部	100至300万	6468	253.652	343.758	17.5	47.6	34.8	10.2	695	12065	838.48	151.11	2506
1264	三亚市	2000	海南	中部	50万以下	6218	532.183	635.045	43.2	20.9	35.9	13.8	248	1921	47.51	17.36	2789
1265	遵义市	2000	贵州	西部	50至100万	3420	167.54	321.25	35.9	35.5	28.7	9	225	30762	692.37	97.82	612
1266	安顺市	2000	贵州	西部	50万以下	2394	145.764	354.985	32.2	35.2	32.6	9.1	264	9267	244.23	37.53	446
1267	六盘水市	2000	贵州	西部	50万以下	2875	167.042	356.223	16.6	53.9	29.6	9.7	286	9914	283.48	54.67	1175
1268	桂林市	2000	广西	西部	50至100万	6227	329.632	500.923	32.9	30.7	36.3	10.1	173	27667	482.01	102.85	1014
1269	河池市	2000	广西	西部	50万以下	3815	40.0648	46.539	30.87	32.35	36.78	0	113	33476	379.51	56.2	1408
1270	贺州市	2000	广西	西部	50万以下	5301	65.6788	83.8201	35.4	33.26	31.33	7.6	176	11753	208.53	28.35	333
1271	柳州市	2000	广西	西部	100至300万	10056	769.223	832.292	10.8	49.1	40.1	4.8	347	18597	183.48	92.44	1337
1272	梧州市	2000	广西	西部	50万以下	4422	239.085	357.213	32.9	30.3	36.8	8.1	228	12588	287.4	55.99	546
1273	百色市	2000	广西	西部	50万以下	3822	39.7171	44.5498	30.96	38.01	31.03	8.9	101	36202	366.87	46.21	1583
1274	贵港市	2000	广西	西部	50万以下	2396	128.199	179.127	41.6	22.9	35.5	4.6	428	10602	453.31	46.96	295
1275	玉林市	2000	广西	西部	50至100万	3449	209.561	279.319	39.4	30.5	30.1	6.1	449	12835	576.71	65.54	382
1276	北海市	2000	广西	西部	50万以下	7946	456.976	627.946	31.2	28	40.8	7.7	429	3337	143.06	39.56	1526
1277	防城港市	2000	广西	西部	50万以下	7536	427.349	621.308	34.7	27.1	38.2	7.4	123	6238	76.31	18.51	1216
1278	钦州市	2000	广西	西部	50万以下	4049	181.674	257.805	51.8	18.5	29.7	4.7	301	12187	326.86	33.89	488
1279	韶关市	2000	广东	东部	50至100万	6482	277.394	641.276	24.1	43.5	32.3	2.4	169	18413	310.93	109.65	1827
1280	梅州市	2000	广东	东部	50万以下	3626	147.927	491.339	31.8	35.9	32.2	7.6	306	15865	485.15	100.11	916
1281	汕头市	2000	广东	东部	100至300万	10396	412.741	608.047	9.9	48.1	41.9	7	2223	2199	458.83	152.17	1281
1282	揭阳市	2000	广东	东部	50至100万	6761	160.409	338.473	20	49.7	30.3	-0.2	1099	5265	575.97	105.39	1188
1283	潮州市	2000	广东	东部	50至100万	8034	186.423	458.741	19.8	45.9	34.3	7.7	800	3146	246.59	63.6	1396
1284	河源市	2000	广东	东部	50万以下	2837	79.3564	521.134	37.2	26.5	36.3	11.3	203	15654	321.94	69.57	824
1285	清远市	2000	广东	东部	50至100万	4025	117.511	423.82	40.6	31.9	27.6	7.7	201	19036	385.69	77.48	1434
1286	汕尾市	2000	广东	东部	50万以下	4886	140.503	337.571	32.3	29.7	38	5.8	562	4865	296	73.04	1224
1287	惠州市	2000	广东	东部	100至300万	15851	465.628	724.906	14.8	58	27.2	12.3	249	11346	277.81	98.4	2786
1288	佛山市	2000	广东	东部	100至300万	28792	1152.58	1423.43	6.9	52.8	40.3	11.2	849	3798	332.46	147.58	5985
1289	东莞市	2000	广东	东部	100至300万	32091	1980.41	2202.36	6.3	54.9	38.8	17.9	619	2460	152.61	39.61	6742
1290	云浮市	2000	广东	东部	50万以下	6571	141.629	433.862	33.9	35.7	30.4	-1.8	331	7787	257.75	79.84	1280
1291	肇庆市	2000	广东	东部	50至100万	9917	283.743	519.599	28.8	35.9	35.2	12.7	260	14891	386.6	93.56	2136
1292	深圳市	2000	广东	东部	1000万以上	133305	17764.8	18015.1	1.1	52.5	46.4	14.8	641	1997	124.92	100.15	47598
1293	珠海市	2000	广东	东部	50至100万	44690	3279.09	4213.23	4.2	55.5	40.3	11.8	453	1732	73.9	51.33	7317
1294	江门市	2000	广东	东部	50至100万	14901	557.8	739.89	12	47.6	40.4	15.3	399	9509	380.85	145.64	2864
1295	中山市	2000	广东	东部	50万以下	23389	1305.67	1438.21	7.8	54.5	37.7	11.8	743	1784	133.75	41.58	8220
1296	阳江市	2000	广东	东部	50万以下	6611	151.544	428.877	38.4	31.7	29.9	10.2	328	7956	256.4	69.31	1639
1297	茂名市	2000	广东	东部	50至100万	7616	140.798	320.573	28.4	38.3	33.3	3.3	563	11429	644.79	120.91	1145
1298	湛江市	2000	广东	东部	50至100万	5870	178.955	400.377	26.6	38	35.4	4.9	557	13263	694.89	163.39	1106
1299	酒泉市	2000	甘肃	西部	50万以下	9905	103.898	159.231	23.64	42.94	33.42	11.9	5	193974	96.2	47.59	3992
1300	嘉峪关市	2000	甘肃	西部	50万以下	11235	1401.63	1029.01	4.2	75.3	20.5	8.5	54	2935	15.96	12.04	4725
1301	张掖市	2000	甘肃	西部	50万以下	5973	98.078	133.234	34.87	33.08	32.05	9.8	30	41924	126.95	27.82	2524
1302	金昌市	2000	甘肃	西部	50万以下	7751	485.724	858.232	14.7	68.3	17	10	51	8896	45.25	20.05	2417
1303	武威市	2000	甘肃	西部	50万以下	3679	89.6588	152.559	30.81	33.4	35.79	10.4	58	33238	192.24	40.75	979
1304	白银市	2000	甘肃	西部	50万以下	4476	190.238	415.742	15.9	51.8	32.3	9.2	81	21158	172.09	36.09	1102
1305	庆阳市	2000	甘肃	西部	50万以下	3172	137.708	386.821	21.48	44.53	33.99	11.6	94	27119	254.8	31.51	1376
1306	平凉市	2000	甘肃	西部	50万以下	3313	203.533	358.043	25.43	37.61	36.96	10.4	199	11170	222.18	29.1	1109
1307	天水市	2000	甘肃	西部	50至100万	2384	97.7473	301.549	17.7	42.5	39.8	8.1	235	14277	336.93	43.95	797
1308	宁德市	2000	福建	东部	50万以下	6760	253.036	483.772	30.1	34.7	35.2	9	241	13247	323.57	48.92	592
1309	南平市	2000	福建	东部	50万以下	7326	360.136	504.755	27.5	34.8	37.7	2.5	116	26280	304.08	80.44	1017
1310	三明市	2000	福建	东部	50万以下	9560	432.855	609.482	27.6	39.7	32.8	7.6	116	23095	266.72	66.85	1278
1311	莆田市	2000	福建	东部	50至100万	6638	286.671	394.167	18.5	48.7	32.8	11.2	733	4131	298.97	33.78	1586
1312	泉州市	2000	福建	东部	100至300万	15965	565.618	566.083	7.7	53.5	38.7	11.7	602	11015	654.62	91.01	1425
1313	龙岩市	2000	福建	东部	50万以下	7929	381.552	616.559	24.5	41.2	34.2	9.6	150	19063	285.89	51.65	1318
1314	厦门市	2000	福建	东部	100至300万	38232	3823.15	4310	4.2	52.8	43	10.1	839	1699	131.27	66.22	8099
1315	漳州市	2000	福建	东部	50万以下	10601	542.431	586.206	23.8	39.5	36.7	-6.6	357	12554	450.28	76.88	1528
1316	宿州市	2000	安徽	中部	50万以下	3082	142.088	207.731	45.6	22.3	32.1	-5.3	590	9939	577.64	67.51	361
1317	淮北市	2000	安徽	中部	50至100万	5041	332.934	386.077	15.6	49	35.3	1.1	720	2741	196.3	73.5	1878
1318	蚌埠市	2000	安徽	中部	50至100万	4735	271.013	321.52	25.4	39.2	35.4	-12.7	567	5951	337.22	80.89	932
1319	阜阳市	2000	安徽	中部	50至100万	2282	112.704	186.5	41.9	26	32.1	-39.8	899	10118	878.61	90.02	487
1320	滁州市	2000	安徽	中部	50万以下	6018	268.094	380.691	27.9	40.5	31.6	8.2	314	13516	424.93	94.56	544
1321	淮南市	2000	安徽	中部	100至300万	6113	348.527	379.545	13.8	46.6	39.6	0.6	972	5532	206.11	93.26	1086
1322	芜湖市	2000	安徽	中部	100至300万	9181	481.59	668.705	11.4	52.4	36.3	6.9	659	6026	218.47	71.59	2292
1323	马鞍山市	2000	安徽	中部	50至100万	10602	792.547	758.6	10	58.9	31.1	2.1	706	4049	119.01	50.84	1772
1324	六安市	2000	安徽	中部	50万以下	2722	180.269	273.544	37.5	31.6	31	-7.1	368	15451	664.88	96.86	453
1325	宣城市	2000	安徽	中部	50万以下	5841	235.737	370.397	23.7	38.1	38.1	7.9	223	12313	274.67	57.06	1058
1326	池州市	2000	安徽	中部	50万以下	3782	216.025	375.751	29.9	35.1	35	7.7	186	8399	153.7	27.62	594
1327	铜陵市	2000	安徽	中部	50万以下	10624	753.942	885.406	6.8	55.6	37.6	9.1	620	2991	69	35.47	2543
1328	安庆市	2000	安徽	中部	50至100万	4198	241.028	352.94	23.5	44.6	31.9	-4.7	391	13538	601.32	89.21	642
1329	黄山市	2000	安徽	中部	50万以下	5543	373.855	587.047	23.1	29.8	47.2	5.7	150	9678	146.68	29.29	975
1330	广州市	2000	广东	东部	500至1000万	33908	2862.12	3435.46	4	43.4	52.6	13.3	943	7434	700.69	436.11	8108
1331	南宁市	2000	广西	西部	100至300万	10099	595.155	740.987	16.5	30.3	53.2	9.3	291	22244	291.41	119.08	2207
1332	海口市	2000	海南	中部	100至300万	23302	1097.28	1924.15	2.4	25.9	71.7	10.2	2430	2304	57.34	48.4	11310
1333	贵阳市	2000	贵州	西部	100至300万	7987	728.299	936.662	9.1	50.9	40	10.6	413	8043	331.57	152.4	3221
1334	昆明市	2000	云南	西部	300至500万	13022	1133.82	1430.54	8.2	47.1	44.7	8	228	21026	480.94	189.15	4972
1335	福州市	2000	福建	东部	100至300万	17027	835.967	829.247	13.5	46.5	40	8.3	492	12675	589.23	165.2	1846
1336	成都市	2000	四川	西部	500至1000万	12957	540.124	785.684	9.6	44.7	45.7	10.7	818	14335	1013.35	345.9	4696
1337	长沙市	2000	湖南	中部	300至500万	11202	587.869	707.058	11.3	40.9	47.8	9.5	496	11816	586	186.42	3453
1338	合肥市	2000	安徽	中部	100至300万	7411	556.386	588.338	11.4	48.6	40	10.5	603	11445	438.18	143.04	2117
1339	武汉市	2000	湖北	中部	300至500万	16109	842.614	1102.87	6.7	44.2	49.1	12	885	8569	749.19	441.14	6166
1340	南昌市	2000	江西	中部	100至300万	10059	423.098	549.504	10.6	47.2	42.2	9.2	582	7402	432.55	175.89	1002
1341	上海市	2000	上海	东部	1000万以上	34436	3239.91	4751.62	1.8	47.5	50.6	10.8	2084	6341	1321.63	986.16	14147
1342	杭州市	2000	浙江	东部	300至500万	22243	1113.12	1181.39	7.5	51.3	41.2	12	375	16596	621.58	226.99	6060
1343	郑州市	2000	河南	中部	300至500万	11752	694.691	779.81	5.7	49.2	45.1	11.1	843	7446	628.02	220.7	2353
1344	南京市	2000	江苏	东部	500至1000万	18743	4219.55	5398.09	5.4	48.4	46.2	12.3	826	6587	544.89	309.52	4273
1345	银川市	2000	宁夏	西部	100至300万	9414	430.533	493.907	11.2	43.8	45	9.5	287	9025	100.94	56.44	4815
1346	兰州市	2000	甘肃	西部	100至300万	10645	571.304	731.761	5.1	52.6	42.2	9.5	222	13086	290.67	159.75	5284
1347	太原市	2000	山西	中部	300至500万	11254	695.799	796.35	4.3	48.7	47	2.3	442	6988	308.75	203.92	3393
1348	乌鲁木齐市	2000	新疆	西部	100至300万	16730	1591.25	1272.08	1.4	36.9	61.7	8.5	137	13788	164.38	133.76	7347
1349	呼和浩特市	2000	内蒙古	西部	100至300万	8565	963.752	949.682	14	43.8	42.2	14.4	121	17453	209.17	92.21	3289
1350	长春市	2000	吉林	东北	300至500万	12306	433.937	1083.84	14.3	43.2	42.5	15.33	340	20594	699.64	287.84	2290
1351	沈阳市	2000	辽宁	东北	300至500万	16335	865.405	1304.83	6.3	44.2	49.4	10.3	528	12860	685.1	433.32	3828
1352	哈尔滨市	2000	黑龙江	东北	300至500万	10728	573.911	748.951	17.6	33.9	48.5	12.4	176	53100	934.64	435.02	2714
1353	重庆市	2000	重庆	西部	1000万以上	5143	194.916	353.932	17.8	41.3	40.9	8.5	375	82402	3091.09	660.89	1209
1354	西安市	2000	陕西	西部	300至500万	10007	601.599	675.91	6.5	47.7	45.8	2	689	10106	688.01	285.79	2197
1355	济南市	2000	山东	东部	300至500万	16923	871.741	972.558	10	44	46.1	14	690	7998	562.65	233.1	3309
1356	石家庄市	2000	河北	中部	100至300万	11273	423.845	564.765	14.6	46.5	38.9	10.5	561	13056	889.8	213.52	2589
1357	天津市	2000	天津	东部	500至1000万	17975	830.553	1002.27	4.5	50	45.5	10.8	765	11917	912	532.51	5867
1358	北京市	2000	北京	东部	1000万以上	22381	1505.25	2025.34	3.6	38.1	58.3	11	659	16411	1107.53	760.7	6055
1359	西宁市	2000	青海	西部	100至300万	4649	282.195	522.646	8.8	43.8	47.4	26.3	258	7660	197.92	76.61	2719
1360	黑河市	2000	黑龙江	东北	50万以下	4466	215.236	612.459	32.1	22.5	45.3	2.1	25	69345	171.44	78.96	1313
1361	嘉兴市	2001	浙江	东部	50万以下	18223	895.623	936.014	8.73	57.16	34.11	13.8	848	4223	331.93	83.55	5789
1362	湖州市	2001	浙江	东部	50至100万	15031	636.964	749.589	12.18	54.09	33.73	12.3	441	5820	256.49	70.96	3677
1363	绍兴市	2001	浙江	东部	50至100万	18997	821.335	862.395	8.63	58.12	33.26	13.8	525	8279	433.27	85.73	3351
1364	舟山市	2001	浙江	东部	50至100万	12893	813.894	1614.25	22.54	36.52	40.94	12.6	681	1456	98.1	29.82	3867
1365	宁波市	2001	浙江	东部	100至300万	24213	1824.04	2140.05	7.05	55.25	37.71	13.2	580	9816	543.35	150.86	5899
1366	金华市	2001	浙江	东部	50至100万	13358	621.655	748.185	7.93	55.52	36.54	12.9	410	10942	447.94	83.8	3049
1367	衢州市	2001	浙江	东部	50万以下	7252	364.466	728.903	18.76	45.47	35.77	12.9	276	8845	243.57	40.63	2594
1368	台州市	2001	浙江	东部	50至100万	13653	707.46	781.39	10.51	57.33	32.16	13.9	583	9411	548.52	92.09	2146
1369	丽水市	2001	浙江	东部	50万以下	6393	471.475	957.979	20.3	42.73	36.97	13.4	144	17298	248.73	36.85	2478
1370	温州市	2001	浙江	东部	100至300万	12637	858.221	876.756	5.28	56.66	38.06	13.1	627	12083	738.81	134.13	3263
1371	昭通市	2001	云南	西部	50万以下	2165	105.788	482.07	29.26	29.79	40.96	4.8	218	22140	501.89	36.89	542
1372	丽江市	2001	云南	西部	50万以下	3329	216.01	1078.49	26.18	29.95	43.87	9.7	54	20680	111.18	14	1291
1373	曲靖市	2001	云南	西部	50至100万	4231	287.896	586.504	21.98	50.21	27.81	9.4	191	28905	550.96	66.86	1103
1374	保山市	2001	云南	西部	50万以下	3226	179.774	571.441	37.23	20.27	42.5	7.6	120	19637	235.93	23.5	790
1375	玉溪市	2001	云南	西部	50万以下	13399	1098.93	1537.01	10.85	65.75	23.41	1.4	133	15233	203.41	34.9	2748
1376	克拉玛依市	2001	新疆	西部	50万以下	59776	3492.23	3516.64	0.39	85.38	14.23	5.2	30	7735	28.43	23.56	29210
1377	广元市	2001	四川	西部	50万以下	2902	96.8305	530.91	35.26	28.35	36.39	6.6	186	16319	303.2	56.12	724
1378	巴中市	2001	四川	西部	50万以下	2482	66.3365	320.063	43.17	20.63	36.2	10.5	285	12293	350.29	49.52	616
1379	绵阳市	2001	四川	西部	50至100万	6357	261.112	533.818	20.46	39.5	40.04	12.5	257	20248	520.16	105.23	1401
1380	达州市	2001	四川	西部	50至100万	3255	92.8622	321.658	33.67	34.44	31.89	10.8	381	16588	632.41	95.23	494
1381	南充市	2001	四川	西部	50至100万	2820	100.793	337.048	31.75	29.73	38.51	10.6	569	12477	709.65	121.67	676
1382	德阳市	2001	四川	西部	50万以下	7541	311.08	542.866	20.53	45.92	33.56	10.8	637	5911	379.25	74.05	880
1383	广安市	2001	四川	西部	50万以下	3150	95.0682	335.624	28.7	36.75	34.54	12.8	695	6339	441.22	54.24	596
1384	遂宁市	2001	四川	西部	50至100万	3451	115.539	321.746	30.42	33.6	35.98	10.1	699	5322	372.29	64.61	725
1385	资阳市	2001	四川	西部	50万以下	3141	83.1934	280.174	34.02	34.19	31.79	9.6	613	5748	488.2	57.35	335
1386	眉山市	2001	四川	西部	50万以下	3968	125.811	344.121	27.27	41.85	30.88	10.8	473	7140	340.13	43.43	1165
1387	内江市	2001	四川	西部	50至100万	3820	120.202	337.604	20.41	45.26	34.33	11.1	780	5385	420.06	73.49	727
1388	自贡市	2001	四川	西部	100至300万	5217	191.619	367.411	19.25	42.36	38.39	10.2	720	4381	314.98	73.24	843
1389	乐山市	2001	四川	西部	50至100万	4653	200.753	529.64	20.32	48.48	31.2	11.7	270	12723	346.46	81.49	1458
1390	雅安市	2001	四川	西部	50万以下	5385	162.794	569.219	21.76	49.81	28.43	10	99	15046	151.13	28.72	1900
1391	泸州市	2001	四川	西部	100至300万	3835	177.807	370.806	24.05	39.37	36.58	8.7	379	12236	464.38	72.27	949
1392	宜宾市	2001	四川	西部	50至100万	4505	280.391	579.832	19.38	49.59	31.03	12.1	384	13271	509.87	82.89	1074
1393	攀枝花市	2001	四川	西部	50至100万	12001	693.032	1492.31	5.89	70.34	23.77	10.8	140	7401	103.91	55.45	2600
1394	榆林市	2001	陕西	西部	50万以下	2833	240.121	544.274	13.98	57.01	29.01	15.2	75	42923	327.98	47.07	1772
1395	延安市	2001	陕西	西部	50万以下	5383	631.022	1058.41	14.01	61.58	24.41	10	54	37037	198.15	42.52	2694
1396	铜川市	2001	陕西	西部	50万以下	4448	190.347	529.018	8.41	47.77	43.82	10	215	3882	83.5	38.69	1772
1397	渭南市	2001	陕西	西部	50至100万	3210	168.562	323.388	21.25	39.73	39.02	9.1	404	13134	530.79	92.81	776
1398	咸阳市	2001	陕西	西部	50至100万	4873	229.37	410.934	21	42.84	36.15	10.1	468	10189	477.32	92.79	1315
1399	宝鸡市	2001	陕西	西部	50至100万	5361	243.527	416.232	11.74	50.54	37.72	9.5	201	18117	364.46	85.66	2132
1400	商洛市	2001	陕西	西部	50万以下	2646	127.683	412.962	28.22	29.7	42.08	10	121	19292	236.46	30.31	943
1401	安康市	2001	陕西	西部	50万以下	2750	127.008	406.701	26.02	24.59	49.39	7.8	125	23536	293.1	39.74	992
1402	汉中市	2001	陕西	西部	50万以下	4144	148.919	407.434	22.51	34.61	42.88	7.2	136	27246	369.51	68.7	1205
1403	大同市	2001	山西	中部	100至300万	6653	370.041	738.522	6.26	54.15	39.58	14.4	204	14176	287.86	123.01	1392
1404	朔州市	2001	山西	中部	50万以下	6119	322.622	583.112	14.13	49.41	36.45	13.5	132	10625	140.04	31.46	1808
1405	忻州市	2001	山西	中部	50万以下	2880	188.623	590.559	18.93	41.24	39.83	9.6	115	25152	293.83	57.52	820
1406	阳泉市	2001	山西	中部	50至100万	8062	423.015	667.94	3.19	58.56	38.25	10.1	273	4570	124.83	57.86	1478
1407	晋中市	2001	山西	中部	50万以下	4921	270.841	526.96	14.95	49.18	35.86	11.7	185	16444	303.3	74.76	1315
1408	长治市	2001	山西	中部	50至100万	5900	315.701	597.887	12.78	54.35	32.88	11.6	228	13896	316.16	74.72	1608
1409	临汾市	2001	山西	中部	50至100万	4774	261.181	560.458	11.3	56.37	32.33	14.1	200	20275	405.09	89.43	1281
1410	晋城市	2001	山西	中部	50万以下	7509	408.028	591.568	5.94	55.31	38.75	11.5	222	9425	210.63	41.04	2034
1411	运城市	2001	山西	中部	50万以下	3990	218.513	429.369	16.44	54.48	29.08	14.3	227	14183	484.9	74	1086
1412	威海市	2001	山东	东部	50至100万	25379	1213.96	1377.1	12.81	55.25	31.94	14.5	455	5798	247.22	97.57	3195
1413	烟台市	2001	山东	东部	100至300万	15165	721.471	826.985	12.2	51.84	35.96	14.1	470	13852	645.99	207.63	2911
1414	东营市	2001	山东	东部	50至100万	29015	1029.71	1212.56	6.1	77.25	16.65	11.5	219	8243	173.57	73.76	12142
1415	滨州市	2001	山东	东部	50至100万	8466	387.13	543.014	18.41	50.82	30.76	13	384	9660	362.95	79.64	1502
1416	德州市	2001	山东	东部	50至100万	7572	390.11	507.845	20.2	47.99	31.81	12.6	522	10358	540.37	115.04	1872
1417	潍坊市	2001	山东	东部	100至300万	9488	482.417	553.534	16.81	47.33	35.87	12.5	533	16143	845.93	204.65	1286
1418	淄博市	2001	山东	东部	100至300万	17156	763.298	822.885	6.2	58.06	35.74	13	691	5965	410.49	179.57	2496
1419	青岛市	2001	山东	东部	100至300万	18574	1327.08	1463.8	9.61	50.39	40	14.6	651	11282	710.5	302.17	4131
1420	泰安市	2001	山东	东部	50至100万	8267	423.873	541.362	14.71	47.79	37.5	13.9	700	7762	543.08	165.22	1362
1421	莱芜市	2001	山东	东部	50至100万	10158	411.228	557.175	10.14	51.95	37.91	13	550	2246	123.62	40.16	2339
1422	聊城市	2001	山东	东部	50至100万	5734	312.297	472.781	25.6	46.05	28.35	14.2	640	8984	557.52	106.21	894
1423	日照市	2001	山东	东部	50至100万	8473	350.544	461.809	20.42	41.41	38.17	12.2	521	5359	276.79	67.75	1954
1424	济宁市	2001	山东	东部	100至300万	8228	430.393	542.683	16.42	45.86	37.71	14	741	11311	791.42	199.92	1438
1425	临沂市	2001	山东	东部	100至300万	6211	277.002	395.955	17.04	47.76	35.2	12.7	585	17191	1005.25	184.51	1166
1426	枣庄市	2001	山东	东部	50至100万	7707	363.283	607.768	14.58	51.68	33.74	13.1	792	4564	360.32	110.57	1369
1427	菏泽市	2001	山东	东部	50至100万	2647	138.287	284.828	44.22	31.32	24.45	10.1	700	12256	856.47	131.49	405
1428	石嘴山市	2001	宁夏	西部	50万以下	7960	511.025	1091.04	10.18	57.93	31.89	7	156	5310	69.66	40.36	4494
1429	吴忠市	2001	宁夏	西部	50万以下	5019	24.1141	80.0731	17.32	54.79	27.89	11	72	16758	205.15	46.24	1613
1430	固原市	2001	宁夏	西部	50万以下	1660	59.4745	687.945	29.88	30.5	39.62	17.3	113	13047	189.14	18.68	909
1431	铁岭市	2001	辽宁	东北	50万以下	4617	284.167	657.381	30.75	34.45	34.8	10	230	12985	298.86	91.35	1107
1432	阜新市	2001	辽宁	东北	50至100万	3657	235.717	948.569	17.66	39.86	42.47	20.4	186	10355	192.57	85.8	1386
1433	抚顺市	2001	辽宁	东北	100至300万	11391	666.515	1335.68	8.03	59.26	32.71	10.5	201	11272	226.19	148.5	2361
1434	朝阳市	2001	辽宁	东北	50至100万	2776	188.5	858.355	29.17	32.04	38.79	11.6	170	19698	334.61	86.19	1008
1435	辽阳市	2001	辽宁	东北	50至100万	9948	617.498	974.699	11.99	46.76	41.25	12	384	4788	181.85	77.12	1797
1436	本溪市	2001	辽宁	东北	50至100万	11312	889.282	1639.7	8.16	50.87	40.97	10.5	186	8411	156.46	102.4	3652
1437	盘锦市	2001	辽宁	东北	50至100万	24558	940.862	1420.15	11.62	68.72	19.66	7	302	4065	122.95	61.35	7602
1438	鞍山市	2001	辽宁	东北	100至300万	18636	747.506	1241.59	7.27	55.18	37.55	11	372	9255	344.23	173.75	2590
1439	锦州市	2001	辽宁	东北	50至100万	7055	449.062	819.512	26.43	35.33	38.23	12.2	298	10047	307.2	110.25	1434
1440	葫芦岛市	2001	辽宁	东北	50万以下	6837	409.312	739.356	14.98	47.11	37.91	12	259	10414	269.77	77.02	1704
1441	丹东市	2001	辽宁	东北	50至100万	7742	489.349	856.097	18.64	36.83	44.53	9.5	158	14967	241.01	99.32	2073
1442	营口市	2001	辽宁	东北	50至100万	8481	477.249	872.578	13.74	49.64	36.63	12.5	421	5242	227.37	89.11	1875
1443	大连市	2001	辽宁	东北	300至500万	22343	1715.83	2068.14	8.43	47.02	44.55	14.1	441	12574	554.61	280.2	4563
1444	通辽市	2001	内蒙古	西部	50万以下	5715	248.756	664.474	34.04	32.42	33.55	15.4	51	59329	305.44	71.9	1263
1445	赤峰市	2001	内蒙古	西部	50至100万	4019	197.76	651.076	28.39	33.16	38.45	14.7	49	90021	442.03	88.87	838
1446	包头市	2001	内蒙古	西部	100至300万	12111	813.48	1189.54	6.75	54.16	39.09	20.6	74	27768	206.16	127.31	3164
1447	鄂尔多斯市	2001	内蒙古	西部	50万以下	13014	811.842	1762.24	13.73	58.28	27.99	17.4	15	86752	132.83	40.28	4078
1448	乌海市	2001	内蒙古	西部	50万以下	10939	658.881	1625.57	2.6	66.64	30.76	17.2	241	1669	40.59	34.38	5015
1449	九江市	2001	江西	中部	50至100万	5189	240.053	562.484	18.47	45.69	35.84	13.1	239	19798	449.75	98.23	1133
1450	景德镇市	2001	江西	中部	50万以下	7205	329.73	576.204	10	53.29	36.71	12.8	277	5261	145.61	52.27	1213
1451	鹰潭市	2001	江西	中部	50万以下	5492	305.24	540.725	17.96	43.64	38.4	11.5	303	3560	107.82	28.7	845
1452	上饶市	2001	江西	中部	50至100万	2957	175.387	421.49	27.03	33.66	39.3	13.1	284	22791	648.2	107.28	448
1453	抚州市	2001	江西	中部	50至100万	3743	206.686	465.958	31.51	40.17	28.32	10	193	18799	364.2	82.5	663
1454	宜春市	2001	江西	中部	50万以下	3982	220.771	409.123	32.85	34.44	32.71	10.2	276	18669	514.65	116.17	535
1455	新余市	2001	江西	中部	50万以下	6852	379.619	702.785	15.62	48.35	36.02	19.7	337	3178	107.01	34.86	1458
1456	萍乡市	2001	江西	中部	50万以下	6224	298.678	534.354	12.67	56.08	31.26	11.8	457	3831	174.71	49.81	1047
1457	吉安市	2001	江西	中部	50万以下	3665	210.561	456.136	33.49	33.68	32.83	10.6	179	25373	452.15	89.62	492
1458	赣州市	2001	江西	中部	100至300万	3553	204.216	428.793	31.4	30.54	38.06	10.2	205	39363	807.73	140.83	543
1459	连云港市	2001	江苏	东部	100至300万	6901	271.256	441.152	23.49	44.04	32.47	10	617	7615	459.64	120.67	2336
1460	徐州市	2001	江苏	东部	100至300万	7960	297.703	436.884	16.94	46.41	36.65	10.9	801	11765	901.86	240.71	2228
1461	盐城市	2001	江苏	东部	100至300万	7582	257.334	402.25	27.13	40.43	32.44	11.6	531	16931	795.56	224.05	1021
1462	淮安市	2001	江苏	东部	100至300万	6422	287.546	463.48	26.8	42.99	30.21	10.8	511	10030	514.38	128.12	1692
1463	宿迁市	2001	江苏	东部	50至100万	4377	148.131	334.183	34.43	37.3	28.27	11.2	597	8524	510.84	140.54	1082
1464	镇江市	2001	江苏	东部	50至100万	18852	791.684	916.573	6.18	55.83	37.99	12.2	694	3840	266.58	102.65	3335
1465	扬州市	2001	江苏	东部	100至300万	11205	454.175	627.202	12.67	48.77	38.56	10.9	680	6591	451.59	127.06	2365
1466	泰州市	2001	江苏	东部	50至100万	8958	410.821	568.175	14.22	49.49	36.29	11.4	869	5787	503.1	125.21	1860
1467	无锡市	2001	江苏	东部	100至300万	31249	1722.81	1629.7	3.6	54.92	41.48	12.8	937	4627	435.9	182.77	5171
1468	南通市	2001	江苏	东部	100至300万	10329	450.953	545.255	15.88	49.43	34.69	11.4	978	10549	782.46	257.76	1714
1469	常州市	2001	江苏	东部	100至300万	19704	1232.61	1205.14	6.42	56.73	36.85	12.1	781	4373	341.52	151.43	3627
1470	苏州市	2001	江苏	东部	100至300万	30384	1625.87	1659.99	4.41	58.24	37.36	14	684	8657	580.53	265.76	5591
1471	白城市	2001	吉林	东北	50万以下	4176	272.814	2.0023	34.9	33.04	32.06	5.1	78	25759	199.77	79.56	1248
1472	松原市	2001	吉林	东北	50万以下	6483	293.83	325.389	34.21	42.3	23.48	8.8	131	21089	275.67	69.01	2055
1473	吉林市	2001	吉林	东北	100至300万	10346	388.057	501.878	15.01	41.11	43.88	14.9	165	27711	431.38	209.16	2893
1474	辽源市	2001	吉林	东北	50万以下	5126	262.374	160.161	24.81	28.98	46.21	10.6	242	5140	124.25	57.05	1253
1475	四平市	2001	吉林	东北	50至100万	5552	255.634	102.624	42.02	26.55	31.43	11.6	230	14382	323.51	117.84	831
1476	白山市	2001	吉林	东北	50万以下	7043	293.807	321.681	19.35	48.9	31.74	7	76	17505	132.74	87.36	1909
1477	通化市	2001	吉林	东北	50万以下	7028	308.546	513.651	20.17	43.22	36.62	10.6	148	15612	225.25	103.67	1297
1478	岳阳市	2001	湖南	中部	50至100万	7804	288.265	473.849	22.52	42.15	35.33	10.5	349	14858	523.65	110.29	1789
1479	常德市	2001	湖南	中部	50至100万	6692	244.264	391.776	25.66	39.97	34.38	11.2	328	18190	596.04	125.53	921
1480	张家界市	2001	湖南	中部	50万以下	4277	192.687	486.295	21.26	22.59	56.15	9.5	164	9534	156.29	25.65	1456
1481	益阳市	2001	湖南	中部	50至100万	4641	150.002	325.152	25.44	30.66	43.91	8.5	373	12320	453.16	83.08	1139
1482	株洲市	2001	湖南	中部	100至300万	8806	389.927	564.23	14.92	48.52	36.56	10.1	330	11307	372.1	96.14	1166
1483	湘潭市	2001	湖南	中部	50至100万	8509	284.159	509.149	13.41	43.94	42.66	10.5	559	5008	280.47	77.64	1320
1484	娄底市	2001	湖南	中部	50万以下	4508	201.113	363.794	20.36	39.88	39.76	7.6	493	8109	399.88	80.03	958
1485	怀化市	2001	湖南	中部	50至100万	4462	177.061	375.08	25.41	26.99	47.6	9	176	27758	486.6	90.88	733
1486	衡阳市	2001	湖南	中部	50至100万	5449	197.774	334.137	25.27	35.92	38.81	9.6	463	15303	708.93	190.7	1191
1487	邵阳市	2001	湖南	中部	50至100万	3348	146.9	320.629	36.51	26.97	36.51	7	349	20830	726.85	105.49	326
1488	永州市	2001	湖南	中部	50万以下	4410	163.124	332.282	31.87	28.94	39.18	9.3	254	22260	566.47	82.53	1239
1489	郴州市	2001	湖南	中部	50至100万	5661	334.497	521.583	22.28	35.93	41.79	11.2	235	19654	455.46	121.59	1857
1490	十堰市	2001	湖北	中部	50至100万	5951	243.842	494.983	12.47	54.95	32.58	13.9	142	23680	337.26	87.65	940
1491	随州市	2001	湖北	中部	50万以下	5046	133.56	285.416	25.59	44.12	30.28	9.4	267	9636	257.06	49.87	1012
1492	孝感市	2001	湖北	中部	50至100万	5708	212.721	373.931	24.19	41.93	33.88	9.3	567	8910	505.32	86.74	979
1493	荆门市	2001	湖北	中部	50万以下	9075	268.58	422.217	20.88	44.04	35.09	8.5	241	12404	299.01	82.56	1280
1494	宜昌市	2001	湖北	中部	50至100万	10323	458.756	706.181	13.44	55.48	31.08	8.7	189	21230	397.51	120.6	5682
1495	黄石市	2001	湖北	中部	50至100万	8843	325.921	487.235	8.12	53.04	38.83	9.8	551	4583	252.65	90.72	1467
1496	鄂州市	2001	湖北	中部	50万以下	9857	415.76	589.032	14.06	51.34	34.61	10.1	687	1594	103.3	32.6	2276
1497	黄冈市	2001	湖北	中部	50万以下	4787	215.053	377.524	22.88	46.56	30.56	6.1	414	17457	722.73	134.7	1278
1498	荆州市	2001	湖北	中部	50至100万	5122	222.387	361.937	26.93	41.38	31.69	9	454	14243	645.45	160.64	1106
1499	咸宁市	2001	湖北	中部	50万以下	5218	237.659	443.124	22.96	44.8	32.24	9	282	9861	277.62	77.92	1773
1500	鹤岗市	2001	黑龙江	东北	50至100万	6269	416.142	1527.95	24.89	40.93	34.18	10.3	76	14679	111.26	78.07	1672
1501	伊春市	2001	黑龙江	东北	50至100万	5936	234.529	718.717	16.03	48.75	35.23	9.2	40	32800	132.18	111.06	965
1502	齐齐哈尔市	2001	黑龙江	东北	100至300万	5380	214.267	428.533	26.87	32.96	40.17	10.5	132	42496	560.05	197.68	932
1503	佳木斯市	2001	黑龙江	东北	50至100万	6843	95.5626	249.294	26.81	28.03	45.16	12	74	32704	240.68	107.71	1553
1504	双鸭山市	2001	黑龙江	东北	50万以下	6148	331.046	732.698	28.48	38.48	33.04	9.1	67	22681	150.13	79.48	1604
1505	绥化市	2001	黑龙江	东北	50万以下	6223	127.775	365.07	31.59	25.05	43.36	7.8	157	34873	547.84	146.94	535
1506	大庆市	2001	黑龙江	东北	100至300万	42886	119.005	277.679	2.92	86.08	10.99	8	119	21219	252.09	116.06	7937
1507	七台河市	2001	黑龙江	东北	50万以下	7105	2770.4	3463	11.36	48.85	39.79	11.5	139	6221	86.63	43.01	1927
1508	鸡西市	2001	黑龙江	东北	50至100万	6950	484.216	1018.33	24.91	41.07	34.02	10.4	87	22531	196.4	116.46	1174
1509	牡丹江市	2001	黑龙江	东北	50至100万	8459	84.802	350.269	10.46	43.55	45.99	7	67	38827	271.22	147.26	1919
1510	濮阳市	2001	河南	中部	50至100万	6180	231.625	459.153	20.9	54.3	24.8	9.5	835	4188	356.21	60.33	1872
1511	鹤壁市	2001	河南	中部	50万以下	6616	249.646	500.936	19.46	50.54	30.01	11.8	661	2182	144.22	44.04	1024
1512	开封市	2001	河南	中部	50至100万	5379	162.692	367.733	30.39	35.94	33.67	7.4	730	6444	470.57	91.7	604
1513	焦作市	2001	河南	中部	50至100万	7728	366.265	551.671	14.78	52.63	32.59	12.1	819	4071	333.57	100.91	1384
1514	新乡市	2001	河南	中部	50至100万	5686	220.972	391.934	21.33	44.22	34.46	10	668	8666	545.48	112.72	822
1515	商丘市	2001	河南	中部	50至100万	3945	106.781	260.085	40.42	32.85	26.73	9.2	761	12725	814.34	133.26	819
1516	许昌市	2001	河南	中部	50万以下	7397	215.234	380.08	18.98	55.41	25.62	10.7	885	4997	442.31	75.01	1110
1517	洛阳市	2001	河南	中部	100至300万	7418	385.588	569.08	10.19	53.55	36.26	11	413	15236	628.14	155.86	1299
1518	漯河市	2001	河南	中部	50至100万	7171	249.879	443.674	21.99	55.33	22.68	10.3	976	2617	255.3	58.13	1273
1519	周口市	2001	河南	中部	50万以下	3559	96.1157	220.423	36.71	39.14	24.15	9.5	882	11961	1054.23	106.86	448
1520	平顶山市	2001	河南	中部	50至100万	6147	232.595	398.158	14.19	53.27	32.54	8.8	611	7882	481.67	116.43	807
1521	驻马店市	2001	河南	中部	50万以下	3757	135.799	290.948	32.72	39.55	27.74	10.2	541	15087	816.62	90.09	432
1522	南阳市	2001	河南	中部	100至300万	5537	182.663	331.465	29.23	45.65	25.12	9.7	394	26509	1041.4	150.5	854
1523	信阳市	2001	河南	中部	50至100万	3410	113.134	321.286	31.58	37.05	31.37	16.6	397	18787	775.8	113.79	880
1524	安阳市	2001	河南	中部	50至100万	5378	268.356	472.529	18.98	50.12	30.91	11.4	704	7384	521.97	95.56	905
1525	三门峡市	2001	河南	中部	50万以下	8331	381.706	594.796	11.23	53.78	34.99	8.7	208	10496	217.89	60.65	2092
1526	承德市	2001	河北	中部	50至100万	5143	213.413	629.597	19.1	43.33	37.57	10.4	90	39493	355.47	68.46	1248
1527	张家口市	2001	河北	中部	50至100万	5742	218.784	620.381	12.81	43.54	43.65	9.5	122	36797	448.94	108.93	1406
1528	秦皇岛市	2001	河北	中部	50至100万	11500	553.445	846.745	12.42	36.87	50.71	10.8	343	7802	268.2	78.05	2487
1529	唐山市	2001	河北	中部	100至300万	14379	511.128	745.342	16.97	51.74	31.29	10.3	520	13472	700.15	193.89	1745
1530	廊坊市	2001	河北	中部	50万以下	10881	356.928	600.878	15.09	54.19	30.73	11.6	594	6382	381.59	70.05	2604
1531	保定市	2001	河北	中部	100至300万	7058	254.661	415.875	18.3	45.29	36.41	11.2	481	22185	1062.43	166.96	1267
1532	沧州市	2001	河北	中部	50至100万	7258	261.382	457.344	16.26	49.22	34.52	10.3	474	14035	673.55	114.71	1082
1533	衡水市	2001	河北	中部	50至100万	8497	245.364	453.772	17.11	54.45	28.45	10.2	466	8815	410.79	73.39	3611
1534	邢台市	2001	河北	中部	50至100万	6155	218.515	404.526	19.27	52.87	27.86	10	530	12433	661.36	104.12	879
1535	邯郸市	2001	河北	中部	100至300万	7032	278.12	425.939	16.01	48.84	35.16	10	700	12065	844.33	154.47	1532
1536	三亚市	2001	海南	中部	50万以下	6629	612.942	745.165	41.46	22.12	36.41	12.2	253	1921	48.6	18.17	3369
1537	遵义市	2001	贵州	西部	50至100万	3635	178.736	403.226	28.2	39.23	32.56	10	227	30762	697.41	100.88	1169
1538	安顺市	2001	贵州	西部	50万以下	2587	168.05	461.71	25.82	42.09	32.09	9.1	266	9267	246.67	38.33	520
1539	六盘水市	2001	贵州	西部	50万以下	3177	189.031	421.522	13.18	57.74	29.08	10	289	9914	286.27	57.76	1324
1540	桂林市	2001	广西	西部	50至100万	6822	423.258	637.825	29.83	30.9	39.27	9.2	174	27667	484.73	105.64	1826
1541	河池市	2001	广西	西部	50万以下	3815	326.047	615.42	30.87	32.35	36.78	0	113	33476	379.51	56.2	1408
1542	贺州市	2001	广西	西部	50万以下	5301	215.883	445.912	35.4	33.26	31.33	7.6	176	11753	208.53	28.35	333
1543	柳州市	2001	广西	西部	100至300万	11202	1011.4	1179.81	9.74	49.71	40.55	14.9	351	18597	186.11	94.84	2196
1544	梧州市	2001	广西	西部	50万以下	4822	280.527	475.667	30.1	30.73	39.18	10.2	230	12588	289.32	56.64	910
1545	百色市	2001	广西	西部	50万以下	3822	255.559	562.649	30.96	38.01	31.03	8.9	101	36202	366.87	46.21	1583
1546	贵港市	2001	广西	西部	50万以下	2627	141.18	239.823	39.07	26.72	34.21	10.7	432	10602	457.6	47.69	351
1547	玉林市	2001	广西	西部	50至100万	3626	180.803	335.557	32.55	37.08	30.37	10.4	454	12835	582.27	66.81	516
1548	北海市	2001	广西	西部	50万以下	8579	473.098	741.559	27.89	30.56	41.56	10.4	434	3337	144.71	41.2	1375
1549	防城港市	2001	广西	西部	50万以下	8133	464.926	850.367	27.71	33.34	38.95	13.1	126	6238	77.75	19.26	2255
1550	钦州市	2001	广西	西部	50万以下	4388	201.231	354.219	44.93	23.93	31.14	10.9	304	12187	329.85	34.7	877
1551	韶关市	2001	广东	东部	50至100万	7030	354.918	783.261	21.04	44.75	34.21	9.2	170	18413	312.63	111.15	2181
1552	梅州市	2001	广东	东部	50万以下	3902	170.315	555.529	29.13	36.22	34.65	8.3	307	15865	486.38	101.38	1147
1553	汕头市	2001	广东	东部	100至300万	10077	445.41	653.203	9.39	47.69	42.92	5.7	2236	2199	461.59	157.21	2231
1554	揭阳市	2001	广东	东部	50至100万	7124	169.709	360.003	18.8	50.3	30.9	8.3	1105	5265	579.25	106.53	1226
1555	潮州市	2001	广东	东部	50至100万	8312	205.725	508.527	18.56	45.08	36.36	7.5	802	3146	246.98	64.16	1478
1556	河源市	2001	广东	东部	50万以下	3164	96.7314	523.699	33.18	28.9	37.92	15.2	205	15654	324.91	71.71	1040
1557	清远市	2001	广东	东部	50至100万	4190	149.893	470.478	38.81	30.3	30.88	9	202	19036	387.13	78.46	1278
1558	汕尾市	2001	广东	东部	50万以下	5211	149.8	365.556	30.99	32.25	36.76	9.5	11564	4865	299.5	74	1285
1559	惠州市	2001	广东	东部	100至300万	17210	651.781	923.009	14.05	57.58	28.37	11.1	251	11346	280.45	100.57	3010
1560	佛山市	2001	广东	东部	100至300万	32991	1539.89	1788.33	6.13	53.21	40.65	11.8	858	3798	335.85	150.38	7092
1561	东莞市	2001	广东	东部	100至300万	37777	2925.23	3110.31	4.51	54.94	40.55	18.5	624	2460	153.89	40.37	8155
1562	云浮市	2001	广东	东部	50万以下	6975	154.903	441.01	32.82	35.58	31.59	7.8	333	7787	258.84	80.25	1437
1563	肇庆市	2001	广东	东部	50至100万	10600	316.089	582.265	27.77	37.04	35.18	10.3	262	14891	388.9	93.62	2264
1564	深圳市	2001	广东	东部	1000万以上	152099	19879.9	19214	0.84	54.71	44.45	15	677	1997	132.04	106.12	48977
1565	珠海市	2001	广东	东部	50至100万	48931	4156.87	4919.47	3.98	55.16	40.86	12.3	465	1732	75.93	53.08	13811
1566	江门市	2001	广东	东部	50至100万	16154	655.434	825.259	10.62	48.38	41	10.3	399	9509	380.74	146.33	3227
1567	中山市	2001	广东	东部	50万以下	26994	1895.04	1986.22	6.3	59.25	34.45	16.5	749	1784	134.83	42.69	13201
1568	阳江市	2001	广东	东部	50万以下	7221	185.138	465.649	34.63	33.15	32.22	11.4	329	7956	257.43	70.41	1643
1569	茂名市	2001	广东	东部	50至100万	8313	161.676	365.653	27.07	37.96	34.97	10.2	571	11429	654.76	124.09	1313
1570	湛江市	2001	广东	东部	50至100万	14238	198.149	444.64	25.54	37.26	37.2	8.7	4018	13263	700.71	166.37	1211
1571	酒泉市	2001	甘肃	西部	50万以下	9905	407.183	1073.15	23.64	42.94	33.42	11.9	5	193974	96.2	47.59	3992
1572	嘉峪关市	2001	甘肃	西部	50万以下	12877	1546.65	1617.45	2.81	81.33	15.86	11.4	55	2935	16.1	12.53	10503
1573	张掖市	2001	甘肃	西部	50万以下	5973	242.458	641.371	34.87	33.08	32.05	9.8	30	41924	126.95	27.82	2524
1574	金昌市	2001	甘肃	西部	50万以下	8823	528.408	953.063	9.86	71.75	18.39	12.6	51	8896	45.55	21.41	3303
1575	武威市	2001	甘肃	西部	50万以下	3679	148.398	516.469	30.81	33.4	35.79	10.4	58	33238	192.24	40.75	979
1576	白银市	2001	甘肃	西部	50万以下	4881	206.634	552.901	13.9	52.68	33.42	11.2	82	21158	172.89	37.28	1218
1577	庆阳市	2001	甘肃	西部	50万以下	3172	149.725	515.271	21.48	44.53	33.99	11.6	94	27119	254.8	31.51	1376
1578	平凉市	2001	甘肃	西部	50万以下	3313	166.203	487.006	25.43	37.61	36.96	10.4	199	11170	222.18	29.1	1109
1579	天水市	2001	甘肃	西部	50至100万	2576	104.73	409.047	17.95	40.44	41.61	12	238	14277	340.77	45.27	843
1580	宁德市	2001	福建	东部	50万以下	7288	279.691	530.361	27.99	33.42	38.59	9	241	13247	324.69	49.93	1371
1581	南平市	2001	福建	东部	50万以下	7908	353.689	531.409	25.9	33.87	40.23	11.5	116	26280	304.59	80.56	1868
1582	三明市	2001	福建	东部	50万以下	10194	475.185	647.185	25.59	40.01	34.4	8.5	116	23095	267.1	67.59	1583
1583	莆田市	2001	福建	东部	50至100万	7344	320.849	421.358	16.55	47.65	35.8	11.8	737	4131	300.54	35.6	1091
1584	泉州市	2001	福建	东部	100至300万	17155	683.825	657.323	6.8	52.81	40.39	10.6	605	11015	657.08	93.72	3414
1585	龙岩市	2001	福建	东部	50万以下	8186	465.115	711.235	22.73	40.89	36.39	9.5	150	19063	286.51	52.6	1896
1586	厦门市	2001	福建	东部	100至300万	42040	4732.54	5328.4	3.44	55.83	40.73	15.6	859	1699	134.36	69.73	13713
1587	漳州市	2001	福建	东部	50万以下	11613	489.654	529.509	22.18	37.41	40.42	8.6	358	12554	451.96	77.7	2612
1588	宿州市	2001	安徽	中部	50万以下	3330	141.283	248.598	45.21	21.85	32.94	7.5	596	9939	582.95	68.96	424
1589	淮北市	2001	安徽	中部	50至100万	5436	352.41	458.255	15.41	49.79	34.8	8.2	729	2741	198.78	75.38	1492
1590	蚌埠市	2001	安徽	中部	50至100万	5067	302.703	441.075	23.34	40.26	36.4	10.5	572	5951	340.35	82.22	1244
1591	阜阳市	2001	安徽	中部	50至100万	2269	112.162	240.818	40.92	24.89	34.19	4.3	909	10118	889.01	94.34	400
1592	滁州市	2001	安徽	中部	50万以下	6221	245.396	418.161	25.35	40.83	33.82	5.6	317	13516	428.28	96.25	680
1593	淮南市	2001	安徽	中部	100至300万	6511	355.142	460.159	12.32	48.65	39.03	9.7	981	5532	208.1	95.26	1326
1594	芜湖市	2001	安徽	中部	100至300万	9973	553.355	698.556	9.64	54.57	35.78	12	664	6026	220.26	75.89	2771
1595	马鞍山市	2001	安徽	中部	50至100万	11559	830.995	845.664	8.52	60.13	31.35	12.7	712	4049	120.05	51.82	2556
1596	六安市	2001	安徽	中部	50万以下	2722	153.022	299.708	35.83	31.65	32.52	8	370	15451	664.88	96.86	453
1597	宣城市	2001	安徽	中部	50万以下	6144	250.505	461.897	22.46	38.51	39.03	7.9	223	12313	275.12	58.02	1331
1598	池州市	2001	安徽	中部	50万以下	4018	228.263	494.114	26.98	36.28	36.74	7.7	187	8399	154.44	23.56	1055
1599	铜陵市	2001	安徽	中部	50万以下	11556	786.958	983.587	5.82	56.19	37.99	10.4	626	2991	69.7	36.42	4142
1600	安庆市	2001	安徽	中部	50至100万	4387	255.797	413.882	22.91	44.14	32.94	8	392	13538	602.94	91.15	810
1601	黄山市	2001	安徽	中部	50万以下	6017	404.21	715.375	20.46	30.63	48.91	9.1	150	9678	146.8	29.63	1627
1602	广州市	2001	广东	东部	500至1000万	38007	3454.87	4106.49	3.43	40.88	55.68	13.2	959	7434	712.6	451.08	13727
1603	南宁市	2001	广西	西部	100至300万	11086	824.976	873.948	14.37	28.8	56.83	11.5	294	22244	294.56	122.31	34347
1604	海口市	2001	海南	中部	100至300万	24782	1286.63	2295.55	9.12	33.25	57.63	12.4	2551	2304	60.2	51.37	11977
1605	贵阳市	2001	贵州	西部	100至300万	9073	832.873	1077.09	7.56	50.39	42.05	11.3	418	8043	335.81	156.56	4371
1606	昆明市	2001	云南	西部	300至500万	13900	1187.58	1448.9	7.32	46.51	46.17	9.2	231	21026	487.52	194.83	5413
1607	福州市	2001	福建	东部	100至300万	18467	986.683	905.733	11.72	47.97	40.31	10.7	496	12675	594.14	173.25	3497
1608	成都市	2001	四川	西部	500至1000万	14676	704.943	983.292	8.19	45.54	46.27	13.1	823	14335	1019.9	354.78	5203
1609	长沙市	2001	湖南	中部	300至500万	12443	718.152	891.264	9.96	41.49	48.55	12.7	497	11816	587.09	191.89	4766
1610	合肥市	2001	安徽	中部	100至300万	8257	626.212	701.531	9.71	50.33	39.97	13.1	609	11445	442.16	146.81	2813
1611	武汉市	2001	湖北	中部	300至500万	17882	1031.69	1382.34	6	44.24	49.76	11.8	893	8569	758.23	448.89	6403
1612	南昌市	2001	江西	中部	100至300万	11129	486.484	639.808	9.16	48.93	41.92	13.8	592	7402	440.16	182.45	1566
1613	上海市	2001	上海	东部	1000万以上	37382	2220.78	3100.6	1.63	47.42	50.95	10.9	2093	6341	1327.14	999.07	15030
1614	杭州市	2001	浙江	东部	300至500万	25074	1657.48	1667.88	6.43	50.61	42.95	13	379	16596	629.14	237.77	7340
1615	郑州市	2001	河南	中部	300至500万	13074	813.586	934.636	5.09	48.88	46.03	11	858	7446	638.91	231.83	2798
1616	南京市	2001	江苏	东部	500至1000万	20954	1961.6	2049.52	4.81	47.31	47.88	10.9	838	6587	553.04	323.86	7078
1617	银川市	2001	宁夏	西部	100至300万	10233	978.616	1251.5	9.16	47.45	43.39	11.4	296	9025	103.91	59	5097
1618	兰州市	2001	甘肃	西部	100至300万	11879	661.398	1061.54	4.22	52.86	42.92	10.4	227	13086	296.51	164.87	5815
1619	太原市	2001	山西	中部	300至500万	12382	766.16	943.17	4.05	49.83	46.13	13.2	451	6988	315.31	209.89	3892
1620	乌鲁木齐市	2001	新疆	西部	100至300万	18895	1862.51	1479.07	1.48	35.47	63.04	10.3	141	13788	169.03	136.88	8316
1621	呼和浩特市	2001	内蒙古	西部	100至300万	10029	670.811	1303.21	11.22	41.04	47.74	31.4	123	17453	211.83	95.92	4598
1622	长春市	2001	吉林	东北	300至500万	14274	73.966	932.793	12.77	45.41	41.81	13.1	343	20594	705.73	293.63	2823
1623	沈阳市	2001	辽宁	东北	300至500万	17992	1112.8	1450.91	5.97	43.94	50.09	13.1	531	12860	689.34	435.7	4113
1624	哈尔滨市	2001	黑龙江	东北	300至500万	11943	557.539	850.069	16.2	35.17	48.63	11.5	177	53100	941.1	440.89	3313
1625	重庆市	2001	重庆	西部	1000万以上	5654	229.888	478.905	14.95	43.42	41.63	10.3	376	82402	3097.91	689.52	2120
1626	西安市	2001	陕西	西部	300至500万	10614	740.425	780.165	5.39	44.15	50.47	13.3	696	10106	694.84	292.62	3698
1627	济南市	2001	山东	东部	300至500万	18843	1047.56	1236.77	8.22	42.39	49.38	13.2	696	7998	569	251.11	4532
1628	石家庄市	2001	河北	中部	100至300万	12157	495.071	666.617	13.14	47.14	39.72	9.9	565	13056	895.94	231.26	2882
1629	天津市	2001	天津	东部	500至1000万	20155	1031.49	1287.16	4.1	48.85	47.06	12.5	767	11917	913.98	535.22	6812
1630	北京市	2001	北京	东部	1000万以上	25542	1746.28	2020.29	3.05	34.75	62.19	10.4	668	16411	1122.3	780.1	12627
1631	西宁市	2001	青海	西部	100至300万	5257	325.754	692.483	6.53	46.78	46.69	12.9	261	7660	200.2	78.13	3460
1632	黑河市	2001	黑龙江	东北	50万以下	4790	213.431	728.787	32.87	20.82	46.31	8.5	26	69345	172.89	80.08	1351
1633	嘉兴市	2002	浙江	东部	50万以下	21268	953.306	1159.56	8.73	57.16	34.11	13.8	849	4223	332.38	85.1	6398
1634	湖州市	2002	浙江	东部	50至100万	16454	724.684	946.983	12.18	54.09	33.73	12.3	442	5820	257.05	72.21	3994
1635	绍兴市	2002	浙江	东部	50至100万	21414	207.719	461.228	8.63	58.12	33.26	13.8	525	8279	433.59	90.91	3898
1636	舟山市	2002	浙江	东部	50至100万	14910	597.565	0	22.54	36.52	40.94	12.6	679	1456	97.76	32.55	4925
1637	宁波市	2002	浙江	东部	100至300万	27541	2047.58	2659.59	7.05	55.25	37.71	13.2	583	9816	546.19	162.43	7204
1638	金华市	2002	浙江	东部	50至100万	15169	713.569	956.606	7.93	55.52	36.54	12.9	411	10942	449.19	89.78	3894
1639	衢州市	2002	浙江	东部	50万以下	8214	437.174	914.012	18.76	45.47	35.77	12.9	276	8845	244.15	41.34	3750
1640	台州市	2002	浙江	东部	50至100万	15620	783.858	1011.55	10.51	57.33	32.16	13.9	584	9411	550	94	2578
1641	丽水市	2002	浙江	东部	50万以下	7434	487.299	1191.73	20.3	42.73	36.97	13.4	144	17298	249.28	38.81	3253
1642	温州市	2002	浙江	东部	100至300万	14357	930.221	1077.06	5.28	56.66	38.06	13.1	627	12083	739.12	138.26	3732
1643	昭通市	2002	云南	西部	50万以下	2231	101.484	447.229	29.26	29.79	40.96	4.8	221	22140	508.14	38.54	591
1644	丽江市	2002	云南	西部	50万以下	3329	199.793	1061.72	26.18	29.95	43.87	9.7	54	20680	111.18	14	1291
1645	曲靖市	2002	云南	西部	50至100万	4596	330.824	666.171	21.98	50.21	27.81	9.4	193	28905	556.12	68.4	1316
1646	保山市	2002	云南	西部	50万以下	3425	180.497	638.712	37.23	20.27	42.5	7.6	121	19637	237.55	24.06	877
1647	玉溪市	2002	云南	西部	50万以下	13360	1070.38	1371.44	10.85	65.75	23.41	1.4	134	15233	205.4	35.65	2913
1648	克拉玛依市	2002	新疆	西部	50万以下	62493	4012.28	4390.31	0.39	85.38	14.23	5.2	31	7735	29	23.79	30009
1649	广元市	2002	四川	西部	50万以下	3101	113.955	506.35	35.26	28.35	36.39	6.6	186	16319	303.76	57.23	667
1650	巴中市	2002	四川	西部	50万以下	2718	69.1107	381.031	43.17	20.63	36.2	10.5	287	12293	353.52	52.18	517
1651	绵阳市	2002	四川	西部	50至100万	7097	265.403	621.951	20.46	39.5	40.04	12.5	258	20248	521.75	108.87	1407
1652	达州市	2002	四川	西部	50至100万	3550	99.4741	400.997	33.67	34.44	31.89	10.8	383	16588	635.12	98.12	996
1653	南充市	2002	四川	西部	50至100万	3077	110.022	430.327	31.75	29.73	38.51	10.6	573	12477	714.45	133.32	826
1654	德阳市	2002	四川	西部	50万以下	8300	293.291	628.047	20.53	45.92	33.56	10.8	638	5911	380.07	76.47	1402
1655	广安市	2002	四川	西部	50万以下	3486	112.571	386.722	28.7	36.75	34.54	12.8	700	6339	444.34	57.71	1112
1656	遂宁市	2002	四川	西部	50至100万	3773	0	0	30.42	33.6	35.98	10.1	701	5322	373.17	66.86	979
1657	资阳市	2002	四川	西部	50万以下	3442	99.8852	335.741	34.02	34.19	31.79	9.6	613	5748	488.01	59.55	520
1658	眉山市	2002	四川	西部	50万以下	4396	135.337	427.186	27.27	41.85	30.88	10.8	473	7140	340.1	44.46	1505
1659	内江市	2002	四川	西部	50至100万	4242	0	0	20.41	45.26	34.33	11.1	780	5385	420.26	75.19	957
1660	自贡市	2002	四川	西部	100至300万	5755	196.655	489.766	19.25	42.36	38.39	10.2	720	4381	314.83	74.84	877
1661	乐山市	2002	四川	西部	50至100万	5187	202.895	642.259	20.32	48.48	31.2	11.7	270	12723	346.86	82.6	1784
1662	雅安市	2002	四川	西部	50万以下	5895	170.016	827.448	21.76	49.81	28.43	10	100	15046	152.58	29.63	2081
1663	泸州市	2002	四川	西部	100至300万	4133	174.15	448.325	24.05	39.37	36.58	8.7	380	12236	465.91	74.02	1131
1664	宜宾市	2002	四川	西部	50至100万	12700	223.549	613.743	19.38	49.59	31.03	12.1	386	13271	512.42	84.98	1266
1665	攀枝花市	2002	四川	西部	50至100万	13308	711.723	1971.27	5.89	70.34	23.77	10.8	141	7401	104.84	55.99	4473
1666	榆林市	2002	陕西	西部	50万以下	3320	293.843	648.968	13.98	57.01	29.01	15.2	76	42923	329.56	49.2	2276
1667	延安市	2002	陕西	西部	50万以下	5954	685.26	1324.04	14.01	61.58	24.41	10	54	37037	200.74	45.97	3131
1668	铜川市	2002	陕西	西部	50万以下	4880	221.387	577.706	8.41	47.77	43.82	10	216	3882	83.79	39.18	2014
1669	渭南市	2002	陕西	西部	50至100万	3419	153.429	342.319	21.25	39.73	39.02	9.1	406	13134	532.65	95.31	899
1670	咸阳市	2002	陕西	西部	50至100万	5226	233.32	446.855	21	42.84	36.15	10.1	472	10189	481.66	96	1788
1671	宝鸡市	2002	陕西	西部	50至100万	5979	254.823	450.456	11.74	50.54	37.72	9.5	201	18117	365.21	87.09	2534
1672	商洛市	2002	陕西	西部	50万以下	2775	114.744	456.046	28.22	29.7	42.08	10	123	19292	236.77	32.01	1036
1673	安康市	2002	陕西	西部	50万以下	3083	128.107	471.095	26.02	24.59	49.39	7.8	125	23536	293.24	41.99	1325
1674	汉中市	2002	陕西	西部	50万以下	3819	155.499	447.381	22.51	34.61	42.88	7.2	136	27246	370.44	70.35	1351
1675	大同市	2002	山西	中部	100至300万	7186	387.046	844.63	6.26	54.15	39.58	14.4	207	14176	292.65	126.71	2020
1676	朔州市	2002	山西	中部	50万以下	7143	321.772	713.789	14.13	49.41	36.45	13.5	133	10625	141.05	32.51	2226
1677	忻州市	2002	山西	中部	50万以下	3142	181.276	786.638	18.93	41.24	39.83	9.6	115	25152	292.4	58.35	1220
1678	阳泉市	2002	山西	中部	50至100万	8730	464.349	889.479	3.19	58.56	38.25	10.1	274	4570	125.27	59.63	1957
1679	晋中市	2002	山西	中部	50万以下	5601	254.773	634.246	14.95	49.18	35.86	11.7	185	16444	304.24	76.46	1558
1680	长治市	2002	山西	中部	50至100万	6569	300.927	698.212	12.78	54.35	32.88	11.6	229	13896	318.3	79.82	2141
1681	临汾市	2002	山西	中部	50至100万	5575	252.133	657.792	11.3	56.37	32.33	14.1	202	20275	409.09	93.52	1603
1682	晋城市	2002	山西	中部	50万以下	7903	382.061	725.393	5.94	55.31	38.75	11.5	223	9425	211.16	42.83	2687
1683	运城市	2002	山西	中部	50万以下	4736	221.207	505.65	16.44	54.48	29.08	14.3	228	14183	486.35	77.5	1409
1684	威海市	2002	山东	东部	50至100万	28433	1156.89	1545.97	12.81	55.25	31.94	14.5	456	5798	247.62	103.29	5298
1685	烟台市	2002	山东	东部	100至300万	17131	699.392	1002.78	12.2	51.84	35.96	14.1	470	13852	646.72	218.34	4240
1686	东营市	2002	山东	东部	50至100万	30966	1065.08	1286.97	6.1	77.25	16.65	11.5	221	8243	175.39	75.85	11232
1687	滨州市	2002	山东	东部	50至100万	9361	391.976	656.353	18.41	50.82	30.76	13	386	9660	364.79	81.06	2121
1688	德州市	2002	山东	东部	50至100万	8496	356.325	575.291	20.2	47.99	31.81	12.6	525	10358	543.6	118.75	2343
1689	潍坊市	2002	山东	东部	100至300万	10570	451.692	621.048	16.81	47.33	35.87	12.5	534	16143	847.46	217.53	1684
1690	淄博市	2002	山东	东部	100至300万	18966	804.509	967.961	6.2	58.06	35.74	13	694	5965	412.03	177.57	3280
1691	青岛市	2002	山东	东部	100至300万	20160	1407.38	1738.11	9.61	50.39	40	14.6	655	11282	715.65	313.13	5147
1692	泰安市	2002	山东	东部	50至100万	9458	434.977	604.692	14.71	47.79	37.5	13.9	704	7762	546.41	167.59	1978
1693	莱芜市	2002	山东	东部	50至100万	11467	512.359	665.442	10.14	51.95	37.91	13	552	2246	123.88	41.67	4154
1694	聊城市	2002	山东	东部	50至100万	6712	296.738	514.732	25.6	46.05	28.35	14.2	644	8984	561.31	112.64	1547
1695	日照市	2002	山东	东部	50至100万	9421	374.726	532.92	20.42	41.41	38.17	12.2	523	5359	277.52	69.55	2217
1696	济宁市	2002	山东	东部	100至300万	9348	492.854	648.132	16.42	45.86	37.71	14	746	11311	796.77	206.82	1777
1697	临沂市	2002	山东	东部	100至300万	6974	260.92	444.411	17.04	47.76	35.2	12.7	587	17191	1008.45	197.78	1414
1698	枣庄市	2002	山东	东部	50至100万	8687	372.925	577.502	14.58	51.68	33.74	13.1	796	4564	362.25	114.59	1791
1699	菏泽市	2002	山东	东部	50至100万	2904	157.493	330.911	44.22	31.32	24.45	10.1	706	12256	864.45	132.14	559
1700	石嘴山市	2002	宁夏	西部	50万以下	8284	494.26	1151.74	10.18	57.93	31.89	7	157	5310	70.04	40.65	5065
1701	吴忠市	2002	宁夏	西部	50万以下	5321	41.0565	109.678	17.32	54.79	27.89	11	77	16758	180.41	39.49	1857
1702	固原市	2002	宁夏	西部	50万以下	1660	62.9216	806.683	29.88	30.5	39.62	17.3	113	13047	189.14	18.68	909
1703	铁岭市	2002	辽宁	东北	50万以下	5079	294.17	702.355	30.75	34.45	34.8	10	231	12985	299.33	92.17	1182
1704	阜新市	2002	辽宁	东北	50至100万	4420	270.512	1061.09	17.66	39.86	42.47	20.4	186	10355	192.96	86.06	1944
1705	抚顺市	2002	辽宁	东北	100至300万	12362	646.026	1359.94	8.03	59.26	32.71	10.5	201	11272	226.11	148.53	2616
1706	朝阳市	2002	辽宁	东北	50至100万	3066	183.718	761.335	29.17	32.04	38.79	11.6	170	19698	335.16	86.82	1147
1707	辽阳市	2002	辽宁	东北	50至100万	11099	614.127	1126.57	11.99	46.76	41.25	12	384	4788	182.06	77.56	1803
1708	本溪市	2002	辽宁	东北	50至100万	12362	841.758	1561.53	8.16	50.87	40.97	10.5	186	8411	156.57	102.93	3161
1709	盘锦市	2002	辽宁	东北	50至100万	24468	1120.81	1512.1	11.62	68.72	19.66	7	304	4065	123.92	62.06	8382
1710	鞍山市	2002	辽宁	东北	100至300万	20609	850.914	1349.55	7.27	55.18	37.55	11	373	9255	344.7	174.08	2878
1711	锦州市	2002	辽宁	东北	50至100万	7907	456.184	884.496	26.43	35.33	38.23	12.2	298	10047	307.15	112.24	1700
1712	葫芦岛市	2002	辽宁	东北	50万以下	7633	417.958	835.878	14.98	47.11	37.91	12	260	10414	270.86	78.46	1862
1713	丹东市	2002	辽宁	东北	50至100万	8403	483.796	1102.28	18.64	36.83	44.53	9.5	159	14967	241.3	99.92	1612
1714	营口市	2002	辽宁	东北	50至100万	9549	489.748	982.517	13.74	49.64	36.63	12.5	423	5242	228.45	96.7	2284
1715	大连市	2002	辽宁	东北	300至500万	25276	1770.07	2350.28	8.43	47.02	44.55	14.1	444	12574	557.93	287.94	5458
1716	通辽市	2002	内蒙古	西部	50万以下	6632	219.389	976.391	34.04	32.42	33.55	15.4	52	59329	306.92	72.68	1557
1717	赤峰市	2002	内蒙古	西部	50至100万	4522	183.135	844.688	28.39	33.16	38.45	14.7	49	90021	444.3	92.01	1153
1718	包头市	2002	内蒙古	西部	100至300万	14315	902.235	1453.21	6.75	54.16	39.09	20.6	75	27768	208.02	129.53	5259
1719	鄂尔多斯市	2002	内蒙古	西部	50万以下	15324	821.909	1948.47	13.73	58.28	27.99	17.4	15	86752	134.42	42.16	4641
1720	乌海市	2002	内蒙古	西部	50万以下	12338	655.413	1834.95	2.6	66.64	30.76	17.2	245	1669	41.2	35.19	7483
1721	九江市	2002	江西	中部	50至100万	5791	277.484	699.809	18.47	45.69	35.84	13.1	242	19798	455.1	102.57	1688
1722	景德镇市	2002	江西	中部	50万以下	7937	361.738	686.293	10	53.29	36.71	12.8	280	5261	147.3	53.3	1947
1723	鹰潭市	2002	江西	中部	50万以下	6221	333.253	663.226	17.96	43.64	38.4	11.5	305	3560	108.5	29.36	954
1724	上饶市	2002	江西	中部	50至100万	3357	189.636	525.868	27.03	33.66	39.3	13.1	273	22791	622.13	119.93	608
1725	抚州市	2002	江西	中部	50至100万	4017	204.242	556.65	31.51	40.17	28.32	10	196	18799	369.9	88.2	984
1726	宜春市	2002	江西	中部	50万以下	4244	223.687	507.654	32.85	34.44	32.71	10.2	278	18669	519.49	120.98	605
1727	新余市	2002	江西	中部	50万以下	8246	462.686	807.986	15.62	48.35	36.02	19.7	340	3178	108.19	36.38	2032
1728	萍乡市	2002	江西	中部	50万以下	6758	308.007	684.417	12.67	56.08	31.26	11.8	461	3831	176.35	51.34	1275
1729	吉安市	2002	江西	中部	50万以下	3932	224.058	592.81	33.49	33.68	32.83	10.6	181	25373	457.32	94.85	794
1730	赣州市	2002	江西	中部	100至300万	3880	211.794	516.241	31.4	30.54	38.06	10.2	208	39363	818.49	148.86	1013
1731	连云港市	2002	江苏	东部	100至300万	7582	294.121	498.476	23.49	44.04	32.47	10	619	7615	464.03	127.08	2936
1732	徐州市	2002	江苏	东部	100至300万	8763	314.369	522.926	16.94	46.41	36.65	10.9	803	11765	904.44	250.31	2281
1733	盐城市	2002	江苏	东部	100至300万	8464	280.644	472.718	27.13	40.43	32.44	11.6	531	16931	795.61	237.1	1072
1734	淮安市	2002	江苏	东部	100至300万	7267	301.75	509.917	26.8	42.99	30.21	10.8	514	10030	517.68	132.96	1792
1735	宿迁市	2002	江苏	东部	50至100万	4826	159.91	391.713	34.43	37.3	28.27	11.2	600	8524	513	147.19	1183
1736	镇江市	2002	江苏	东部	50至100万	21018	861.348	1073.38	6.18	55.83	37.99	12.2	694	3840	267.13	104.96	4193
1737	扬州市	2002	江苏	东部	100至300万	12368	512.169	723.891	12.67	48.77	38.56	10.9	682	6591	452.22	130.48	2996
1738	泰州市	2002	江苏	东部	50至100万	10021	434.526	689.73	14.22	49.49	36.29	11.4	870	5787	504	129.14	1841
1739	无锡市	2002	江苏	东部	100至300万	36151	1801.06	1920.35	3.6	54.92	41.48	12.8	916	4627	438.58	191.07	6467
1740	南通市	2002	江苏	东部	100至300万	11356	496.37	649.117	15.88	49.43	34.69	11.4	975	10549	780.26	262.81	2112
1741	常州市	2002	江苏	东部	100至300万	22215	1345.92	1509.8	6.42	56.73	36.85	12.1	785	4373	343.24	157.82	4479
1742	苏州市	2002	江苏	东部	100至300万	35733	1839.51	2042.73	4.41	58.24	37.36	14	688	8657	583.86	274.28	5454
1743	白城市	2002	吉林	东北	50万以下	3675	205.274	501.448	34.9	33.04	32.06	5.1	78	25759	200.22	79.96	1558
1744	松原市	2002	吉林	东北	50万以下	7056	291.661	322.987	34.21	42.3	23.48	8.8	132	21089	277.72	69.84	2126
1745	吉林市	2002	吉林	东北	100至300万	11863	457.688	734.202	15.01	41.11	43.88	14.9	159	27711	431.08	209.43	5055
1746	辽源市	2002	吉林	东北	50万以下	5611	251.147	160.187	24.81	28.98	46.21	10.6	242	5140	124.23	57.29	1139
1747	四平市	2002	吉林	东北	50至100万	6157	222.645	408.489	42.02	26.55	31.43	11.6	232	14382	326.08	130.64	1046
1748	白山市	2002	吉林	东北	50万以下	7551	318.117	321.125	19.35	48.9	31.74	7	76	17505	132.97	87.76	1469
1749	通化市	2002	吉林	东北	50万以下	7670	351.18	512.378	20.17	43.22	36.62	10.6	149	15612	225.81	104.43	1386
1750	岳阳市	2002	湖南	中部	50至100万	8616	328.788	604.687	22.52	42.15	35.33	10.5	350	14858	525.54	114.01	2054
1751	常德市	2002	湖南	中部	50至100万	7421	276.902	516.162	25.66	39.97	34.38	11.2	329	18190	598.19	129.37	1194
1752	张家界市	2002	湖南	中部	50万以下	4663	211.102	598.514	21.26	22.59	56.15	9.5	165	9534	156.82	25.99	1888
1753	益阳市	2002	湖南	中部	50至100万	5074	152.297	429.814	25.44	30.66	43.91	8.5	374	12320	454.69	83.18	1203
1754	株洲市	2002	湖南	中部	100至300万	9644	406.546	717.377	14.92	48.52	36.56	10.1	331	11307	373.03	98.05	1695
1755	湘潭市	2002	湖南	中部	50至100万	9340	305.655	628.065	13.41	43.94	42.66	10.5	561	5008	281.17	78.57	1530
1756	娄底市	2002	湖南	中部	50万以下	4720	210.279	445.467	20.36	39.88	39.76	7.6	495	8109	402.16	81.92	896
1757	怀化市	2002	湖南	中部	50至100万	4721	171.382	462.828	25.41	26.99	47.6	9	178	27758	489.83	92.61	684
1758	衡阳市	2002	湖南	中部	50至100万	5907	191.764	407.412	25.27	35.92	38.81	9.6	464	15303	709.66	195.17	1300
1759	邵阳市	2002	湖南	中部	50至100万	3574	145.456	381.544	36.51	26.97	36.51	7	350	20830	728.55	109.16	726
1760	永州市	2002	湖南	中部	50万以下	4780	169.588	429.724	31.87	28.94	39.18	9.3	255	22260	568.13	84.28	1162
1761	郴州市	2002	湖南	中部	50至100万	6317	379.345	644.446	22.28	35.93	41.79	11.2	236	19654	458.24	134.59	2119
1762	十堰市	2002	湖北	中部	50至100万	6850	238.646	580.559	12.47	54.95	32.58	13.9	143	23680	338.66	89.27	1350
1763	随州市	2002	湖北	中部	50万以下	5735	140.04	342.504	25.59	44.12	30.28	9.4	267	9636	257.22	50.39	1200
1764	孝感市	2002	湖北	中部	50至100万	6209	175.586	416.937	24.19	41.93	33.88	9.3	568	8910	506.3	91.8	1068
1765	荆门市	2002	湖北	中部	50万以下	9790	266.656	479.41	20.88	44.04	35.09	8.5	242	12404	300.53	84.29	2054
1766	宜昌市	2002	湖北	中部	50至100万	11174	396.003	793.881	13.44	55.48	31.08	8.7	189	21230	397.27	122.92	6251
1767	黄石市	2002	湖北	中部	50至100万	9702	293.443	532.295	8.12	53.04	38.83	9.8	553	4583	253.32	91.76	1742
1768	鄂州市	2002	湖北	中部	50万以下	10627	308.829	584.475	14.06	51.34	34.61	10.1	689	1594	103.64	32.56	2560
1769	黄冈市	2002	湖北	中部	50万以下	5008	174.054	398.399	22.88	46.56	30.56	6.1	415	17457	724	129.3	1317
1770	荆州市	2002	湖北	中部	50至100万	5652	195.911	408.934	26.93	41.38	31.69	9	456	14243	647.52	163.9	1245
1771	咸宁市	2002	湖北	中部	50万以下	5638	190.592	470.238	22.96	44.8	32.24	9	282	9861	277.84	75.15	1941
1772	鹤岗市	2002	黑龙江	东北	50至100万	6922	450.897	1713.41	24.89	40.93	34.18	10.3	76	14679	110.89	79.97	2224
1773	伊春市	2002	黑龙江	东北	50至100万	6464	235.062	796.178	16.03	48.75	35.23	9.2	40	32800	131.88	110.86	1150
1774	齐齐哈尔市	2002	黑龙江	东北	100至300万	5941	219.228	463.409	26.87	32.96	40.17	10.5	132	42496	561.06	197.98	1029
1775	佳木斯市	2002	黑龙江	东北	50至100万	7582	102.619	279.123	26.81	28.03	45.16	12	74	32704	243.62	109.16	1458
1776	双鸭山市	2002	黑龙江	东北	50万以下	6681	329.292	761.943	28.48	38.48	33.04	9.1	67	22681	150.93	80.39	1543
1777	绥化市	2002	黑龙江	东北	50万以下	5830	145.307	454.083	31.59	25.05	43.36	7.8	157	34873	550.56	148.25	748
1778	大庆市	2002	黑龙江	东北	100至300万	40683	121.75	314.194	2.92	86.08	10.99	8	120	21219	254.62	118.41	7971
1779	七台河市	2002	黑龙江	东北	50万以下	8054	3011.35	3706.28	11.36	48.85	39.79	11.5	139	6221	86.34	42.77	2431
1780	鸡西市	2002	黑龙江	东北	50至100万	7607	485.13	1122.28	24.91	41.07	34.02	10.4	87	22531	196.03	116.83	1336
1781	牡丹江市	2002	黑龙江	东北	50至100万	8943	88.5609	387.454	10.46	43.55	45.99	7	67	38827	271	147.1	1980
1782	濮阳市	2002	河南	中部	50至100万	6624	261.311	554.492	20.9	54.3	24.8	9.5	843	4188	359.74	62.63	2081
1783	鹤壁市	2002	河南	中部	50万以下	7266	274.006	713.918	19.46	50.54	30.01	11.8	664	2182	144.92	44.9	1362
1784	开封市	2002	河南	中部	50至100万	5716	161.384	469.433	30.39	35.94	33.67	7.4	735	6444	473.72	93.44	670
1785	焦作市	2002	河南	中部	50至100万	8583	368.036	656.516	14.78	52.63	32.59	12.1	827	4071	336.63	96.76	1633
1786	新乡市	2002	河南	中部	50至100万	6213	237.897	567.913	21.33	44.22	34.46	10	674	8666	550.54	115.18	1248
1787	商丘市	2002	河南	中部	50至100万	4191	232.224	534.322	40.42	32.85	26.73	9.2	767	12725	821.35	136.45	931
1788	许昌市	2002	河南	中部	50万以下	8180	215.244	464.084	18.98	55.41	25.62	10.7	890	4997	444.82	78.92	1063
1789	洛阳市	2002	河南	中部	100至300万	8483	411.139	723.209	10.19	53.55	36.26	11	417	15236	633.25	159.66	1567
1790	漯河市	2002	河南	中部	50至100万	7832	251.024	534.657	21.99	55.33	22.68	10.3	984	2617	257.41	59.76	1356
1791	周口市	2002	河南	中部	50万以下	3900	120.272	295.736	36.71	39.14	24.15	9.5	892	11961	1066.57	114.24	557
1792	平顶山市	2002	河南	中部	50至100万	6584	242.516	491.023	14.19	53.27	32.54	8.8	615	7882	484.99	119.37	848
1793	驻马店市	2002	河南	中部	50万以下	4050	146.953	373.652	32.72	39.55	27.74	10.2	544	15087	821.19	91.88	491
1794	南阳市	2002	河南	中部	100至300万	5984	229.587	0	29.23	45.65	25.12	9.7	397	26509	1047.76	154.74	989
1795	信阳市	2002	河南	中部	50至100万	4009	124.731	389.026	31.58	37.05	31.37	16.6	399	18787	780.59	119.41	952
1796	安阳市	2002	河南	中部	50至100万	5970	287.852	572.479	18.98	50.12	30.91	11.4	709	7384	525.42	97.91	1083
1797	三门峡市	2002	河南	中部	50万以下	9016	356.262	758.74	11.23	53.78	34.99	8.7	209	10496	219.51	62.12	2018
1798	承德市	2002	河北	中部	50至100万	5608	207.57	777.301	19.1	43.33	37.57	10.4	91	39493	357.85	70.37	2350
1799	张家口市	2002	河北	中部	50至100万	6190	225.441	875.736	12.81	43.54	43.65	9.5	122	36797	450.54	112.8	1889
1800	秦皇岛市	2002	河北	中部	50至100万	12463	538.704	949.264	12.42	36.87	50.71	10.8	346	7802	270.46	81.55	3584
1801	唐山市	2002	河北	中部	100至300万	15715	493.434	848.213	16.97	51.74	31.29	10.3	522	13472	702.67	197.89	3309
1802	廊坊市	2002	河北	中部	50万以下	12015	368.967	733.123	15.09	54.19	30.73	11.6	597	6382	384.11	75.47	3144
1803	保定市	2002	河北	中部	100至300万	7723	252.811	501.565	18.3	45.29	36.41	11.2	484	22185	1070.13	173.38	2506
1804	沧州市	2002	河北	中部	50至100万	8065	315.869	561.575	16.26	49.22	34.52	10.3	477	14035	677.42	117.04	2130
1805	衡水市	2002	河北	中部	50至100万	8497	221.203	505.085	17.11	54.45	28.45	10.2	466	8815	410.79	73.39	3611
1806	邢台市	2002	河北	中部	50至100万	6632	193.361	457.232	19.27	52.87	27.86	10	532	12433	663.83	108.32	2345
1807	邯郸市	2002	河北	中部	100至300万	7710	285.669	509.613	16.01	48.84	35.16	10	705	12065	849.93	161.35	1581
1808	三亚市	2002	海南	中部	50万以下	7313	669.276	904.64	41.46	22.12	36.41	12.2	258	1921	49.57	18.65	3981
1809	遵义市	2002	贵州	西部	50至100万	3808	190.507	478.228	28.2	39.23	32.56	10	229	30762	704.85	105.99	1504
1810	安顺市	2002	贵州	西部	50万以下	2724	184.137	556.544	25.82	42.09	32.09	9.1	269	9267	249.33	39.18	699
1811	六盘水市	2002	贵州	西部	50万以下	3454	204.947	502.425	13.18	57.74	29.08	10	292	9914	289.05	60.3	960
1812	桂林市	2002	广西	西部	50至100万	7358	414.109	750.021	29.83	30.9	39.27	9.2	175	27667	487.62	108.34	1432
1813	河池市	2002	广西	西部	50万以下	3815	248.534	631.796	30.87	32.35	36.78	0	113	33476	379.51	56.2	1408
1814	贺州市	2002	广西	西部	50万以下	5301	175.764	496.557	35.4	33.26	31.33	7.6	176	11753	208.53	28.35	333
1815	柳州市	2002	广西	西部	100至300万	12314	454.951	1109.24	9.74	49.71	40.55	14.9	354	18597	187.95	96.88	3337
1816	梧州市	2002	广西	西部	50万以下	5275	281.301	565.063	30.1	30.73	39.18	10.2	231	12588	291.35	57.42	879
1817	百色市	2002	广西	西部	50万以下	3822	260.04	642.026	30.96	38.01	31.03	8.9	101	36202	366.87	46.21	1583
1818	贵港市	2002	广西	西部	50万以下	2745	142.444	278.415	39.07	26.72	34.21	10.7	436	10602	462.45	49.21	477
1819	玉林市	2002	广西	西部	50至100万	3859	185.14	354.879	32.55	37.08	30.37	10.4	457	12835	587.13	67.76	662
1820	北海市	2002	广西	西部	50万以下	9262	494.233	916.303	27.89	30.56	41.56	10.4	436	3337	145.49	42.37	1828
1821	防城港市	2002	广西	西部	50万以下	8879	455.829	963.453	27.71	33.34	38.95	13.1	127	6238	78.31	19.51	2047
1822	钦州市	2002	广西	西部	50万以下	4663	209.114	397.265	44.93	23.93	31.14	10.9	308	12187	333.44	36.34	1059
1823	韶关市	2002	广东	东部	50至100万	8528	407.395	970.558	21.04	44.75	34.21	9.2	171	18413	313.74	111.53	2672
1824	梅州市	2002	广东	东部	50万以下	4200	175.401	699.74	29.13	36.22	34.65	8.3	308	15865	488.32	118.61	1489
1825	汕头市	2002	广东	东部	100至300万	10268	418.457	798.357	9.39	47.69	42.92	5.7	2323	2199	479.5	232.34	2255
1826	揭阳市	2002	广东	东部	50至100万	7596	169.566	437.932	18.8	50.3	30.9	8.3	1116	5265	584.7	172.71	1345
1827	潮州市	2002	广东	东部	50至100万	8698	210.874	610.04	18.56	45.08	36.36	7.5	800	3146	247.92	70.49	1577
1828	河源市	2002	广东	东部	50万以下	3542	104.663	662.596	33.18	28.9	37.92	15.2	210	15654	331.73	79.35	1249
1829	清远市	2002	广东	东部	50至100万	4416	169.712	605.578	38.81	30.3	30.88	9	203	19036	389.03	79.25	1472
1830	汕尾市	2002	广东	东部	50万以下	6749	149.036	455.766	30.99	32.25	36.76	9.5	574	4865	302.53	98.76	690
1831	惠州市	2002	广东	东部	100至300万	18641	696.605	1166.33	14.05	57.58	28.37	11.1	254	11346	283.02	109.02	3701
1832	佛山市	2002	广东	东部	100至300万	34850	1614.07	2003.7	6.13	53.21	40.65	11.8	889	3798	338.98	174.53	8568
1833	东莞市	2002	广东	东部	100至300万	43401	3540.13	4159.08	4.51	54.94	40.55	18.5	634	2460	156.19	56.27	12265
1834	云浮市	2002	广东	东部	50万以下	7399	178.277	549.598	32.82	35.58	31.59	7.8	334	7787	260.09	88.73	1601
1835	肇庆市	2002	广东	东部	50至100万	11549	332.281	689.922	27.77	37.04	35.18	10.3	263	14891	390.76	97.19	2497
1836	深圳市	2002	广东	东部	1000万以上	46388	19069.8	22070.7	0.84	54.71	44.45	15	715	1997	139.45	112.04	57357
1837	珠海市	2002	广东	东部	50至100万	32682	3973.11	5317.77	3.98	55.16	40.86	12.3	466	1732	78.61	55.84	15333
1838	江门市	2002	广东	东部	50至100万	17344	675.128	955.68	10.62	48.38	41	10.3	400	9509	381.27	144.59	3591
1839	中山市	2002	广东	东部	50万以下	30693	2294.55	2570.8	6.3	59.25	34.45	16.5	756	1784	136.03	43.56	16099
1840	阳江市	2002	广东	东部	50万以下	7965	207.98	590.657	34.63	33.15	32.22	11.4	331	7956	258.28	70.74	1836
1841	茂名市	2002	广东	东部	50至100万	8960	184.411	446.416	27.07	37.96	34.97	10.2	577	11429	661.36	151.31	1397
1842	湛江市	2002	广东	东部	50至100万	7539	218.92	545.552	25.54	37.26	37.2	8.7	567	13263	707.17	183.53	1351
1843	酒泉市	2002	甘肃	西部	50万以下	9905	407.827	1219.89	23.64	42.94	33.42	11.9	5	193974	96.2	47.59	3992
1844	嘉峪关市	2002	甘肃	西部	50万以下	14443	1650.16	1541.83	2.81	81.33	15.86	11.4	55	2935	15.97	13.91	15395
1845	张掖市	2002	甘肃	西部	50万以下	5973	247.137	842.718	34.87	33.08	32.05	9.8	30	41924	126.95	27.82	2524
1846	金昌市	2002	甘肃	西部	50万以下	9891	534.635	1165.02	9.86	71.75	18.39	12.6	52	8896	45.85	21.61	3850
1847	武威市	2002	甘肃	西部	50万以下	4069	150.836	631.897	30.81	33.4	35.79	10.4	56	33238	187.76	28.66	1044
1848	白银市	2002	甘肃	西部	50万以下	5468	210.984	637.292	13.9	52.68	33.42	11.2	82	21158	173.44	38.23	1825
1849	庆阳市	2002	甘肃	西部	50万以下	3172	168.874	652.759	21.48	44.53	33.99	11.6	94	27119	254.8	31.51	1376
1850	平凉市	2002	甘肃	西部	50万以下	3313	174.84	608.408	25.43	37.61	36.96	10.4	199	11170	222.18	29.1	1109
1851	天水市	2002	甘肃	西部	50至100万	2852	117.101	549.84	17.95	40.44	41.61	12	240	14277	343.2	65.4	689
1852	宁德市	2002	福建	东部	50万以下	7483	274.269	582.359	27.99	33.42	38.59	9	242	13247	325.44	100.5	1241
1853	南平市	2002	福建	东部	50万以下	8409	367.819	585.68	25.9	33.87	40.23	11.5	116	26280	304.47	107.08	1967
1854	三明市	2002	福建	东部	50万以下	10679	509.062	727.388	25.59	40.01	34.4	8.5	117	23095	267.49	95.78	1716
1855	莆田市	2002	福建	东部	50至100万	7708	312.904	470.301	16.55	47.65	35.8	11.8	738	4131	301.15	63	1114
1856	泉州市	2002	福建	东部	100至300万	16650	632.968	738.381	6.8	52.81	40.39	10.6	607	11015	659.03	198	2361
1857	龙岩市	2002	福建	东部	50万以下	8944	442.632	759.121	22.73	40.89	36.39	9.5	151	19063	286.85	86.48	1746
1858	厦门市	2002	福建	东部	100至300万	47270	4550.88	5781.25	3.44	55.83	40.73	15.6	0	1699	137.16	96.3	18114
1859	漳州市	2002	福建	东部	50万以下	11749	376.916	512.179	22.18	37.41	40.42	8.6	359	12554	453.25	140.65	2180
1860	宿州市	2002	安徽	中部	50万以下	3735	139.186	304.972	45.21	21.85	32.94	7.5	570	9939	557.7	62.4	447
1861	淮北市	2002	安徽	中部	50至100万	5905	347.406	501.004	15.41	49.79	34.8	8.2	738	2741	201.22	77.23	1422
1862	蚌埠市	2002	安徽	中部	50至100万	5564	299.904	481.726	23.34	40.26	36.4	10.5	577	5951	343.22	83.58	1417
1863	阜阳市	2002	安徽	中部	50至100万	2342	112.76	266.082	40.92	24.89	34.19	4.3	918	10118	897.47	98.8	439
1864	滁州市	2002	安徽	中部	50万以下	6542	219.471	443.342	25.35	40.83	33.82	5.6	318	13516	430.6	97.77	778
1865	淮南市	2002	安徽	中部	100至300万	7275	384.987	556.131	12.32	48.65	39.03	9.7	991	5532	210.15	96.82	1581
1866	芜湖市	2002	安徽	中部	100至300万	11109	649.95	967.773	9.64	54.57	35.78	12	668	6026	221.74	78.04	3725
1867	马鞍山市	2002	安徽	中部	50至100万	12768	901.351	1100.11	8.52	60.13	31.35	12.7	724	4049	122.12	54.18	4669
1868	六安市	2002	安徽	中部	50万以下	2943	152.752	334.534	35.83	31.65	32.52	8	371	15451	667.75	98.02	527
1869	宣城市	2002	安徽	中部	50万以下	6633	236.098	530.508	22.46	38.51	39.03	7.9	224	12313	275.47	58.76	1809
1870	池州市	2002	安徽	中部	50万以下	4332	223.971	589.055	26.98	36.28	36.74	7.7	187	8399	154.77	24.2	1349
1871	铜陵市	2002	安徽	中部	50万以下	12629	707.651	1160.69	5.82	56.19	37.99	10.4	632	2991	70.32	37.21	4667
1872	安庆市	2002	安徽	中部	50至100万	4726	246.501	473.276	22.91	44.14	32.94	8	392	13538	604.11	93.16	1015
1873	黄山市	2002	安徽	中部	50万以下	6588	373.654	807.291	20.46	30.63	48.91	9.1	150	9678	146.89	30.08	2007
1874	广州市	2002	广东	东部	500至1000万	41884	3411.97	4533.23	3.43	40.88	55.68	13.2	969	7434	720.62	502.3	14005
1875	南宁市	2002	广西	西部	100至300万	12024	447.395	949.229	14.37	28.8	56.83	11.5	297	22244	297.71	124.08	3727
1876	海口市	2002	海南	中部	100至300万	26226	1338.62	2161.18	9.12	33.25	57.63	12.4	2707	2304	63.88	55.18	12923
1877	贵阳市	2002	贵州	西部	100至300万	9948	857.252	1349.99	7.56	50.39	42.05	11.3	424	8043	340.44	160.33	5168
1878	昆明市	2002	云南	西部	300至500万	14864	1105.6	1502.11	7.32	46.51	46.17	9.2	234	21026	494.81	200.51	5899
1879	福州市	2002	福建	东部	100至300万	19387	1007.9	972.644	11.72	47.97	40.31	10.7	499	12675	597.53	227.3	5043
1880	成都市	2002	四川	西部	500至1000万	16277	761.386	1183.52	8.19	45.54	46.27	13.1	830	14335	1028.48	365.73	6186
1881	长沙市	2002	湖南	中部	300至500万	13747	773.657	1050.44	9.96	41.49	48.55	12.7	504	11816	595.46	199.1	4925
1882	合肥市	2002	安徽	中部	100至300万	9274	649.951	813.613	9.71	50.33	39.97	13.1	598	11445	448.1	153.54	3405
1883	武汉市	2002	湖北	中部	300至500万	19792	914.286	1374.59	6	44.24	49.76	11.8	904	8569	768.1	459.34	7152
1884	南昌市	2002	江西	中部	100至300万	12552	573.613	763.155	9.16	48.93	41.92	13.8	606	7402	448.85	187.92	2432
1885	上海市	2002	上海	东部	1000万以上	40646	2533.59	4044.26	1.63	47.42	50.95	10.9	2104	6341	1334.23	1018.81	16392
1886	杭州市	2002	浙江	东部	300至500万	28150	1857.94	2214.47	6.43	50.61	42.95	13	384	16596	636.81	252.02	8831
1887	郑州市	2002	河南	中部	300至500万	14414	835.024	1101.83	5.09	48.88	46.03	11	872	7446	649.09	241.62	3349
1888	南京市	2002	江苏	东部	500至1000万	22858	2052.24	2363.3	4.81	47.31	47.88	10.9	855	6587	563.28	339.35	8999
1889	银川市	2002	宁夏	西部	100至300万	10157	780.084	1210.63	9.16	47.45	43.39	11.4	186	9025	132.96	70.06	5488
1890	兰州市	2002	甘肃	西部	100至300万	12588	699.834	1130.6	4.22	52.86	42.92	10.4	230	13086	300.95	170.09	6464
1891	太原市	2002	山西	中部	300至500万	13580	831.126	1142.37	4.05	49.83	46.13	13.2	461	6988	322.24	217.37	4580
1892	乌鲁木齐市	2002	新疆	西部	100至300万	17900	2121.34	1873.73	1.48	35.47	63.04	10.3	146	13788	175.72	141.01	8549
1893	呼和浩特市	2002	内蒙古	西部	100至300万	14720	777.915	1573.95	11.22	41.04	47.74	31.4	124	17453	213.45	97.02	6149
1894	长春市	2002	吉林	东北	300至500万	16220	444.211	1064.28	12.77	45.41	41.81	13.1	346	20594	712.5	300.28	3097
1895	沈阳市	2002	辽宁	东北	300至500万	20316	1291.68	1678.19	5.97	43.94	50.09	13.1	531	12860	688.92	438.27	5478
1896	哈尔滨市	2002	黑龙江	东北	300至500万	12993	558.385	1054.55	16.2	35.17	48.63	11.5	179	53100	948.27	449.19	3808
1897	重庆市	2002	重庆	西部	1000万以上	6347	244.974	614.413	14.95	43.42	41.63	10.3	378	82402	3113.83	721.45	3198
1898	西安市	2002	陕西	西部	300至500万	11786	775.519	908.1	5.39	44.15	50.47	13.3	704	10106	702.59	300.05	4373
1899	济南市	2002	山东	东部	300至500万	20994	1152.17	1347.88	8.22	42.39	49.38	13.2	703	7998	575.01	285.83	7038
1900	石家庄市	2002	河北	中部	100至300万	13187	492.203	761.859	13.14	47.14	39.72	9.9	570	13056	903.99	266.87	4561
1901	天津市	2002	天津	东部	500至1000万	22380	1013.63	1540.23	4.1	48.85	47.06	12.5	771	11917	919.05	541.14	7777
1902	北京市	2002	北京	东部	1000万以上	28449	2210.02	2839.51	3.05	34.75	62.19	10.4	676	16411	1136.3	806.9	15967
1903	西宁市	2002	青海	西部	100至300万	6027	355.502	860.768	6.53	46.78	46.69	12.9	264	7660	202.46	79.8	3836
1904	黑河市	2002	黑龙江	东北	50万以下	5167	212.325	788.308	32.87	20.82	46.31	8.5	25	69345	173.79	80.48	1492
1905	嘉兴市	2003	浙江	东部	50万以下	25792	1238	1419	7.97	59.28	32.75	16.9	850.47	4223	332.96	101.31	15784
1906	湖州市	2003	浙江	东部	50至100万	19102	984	1187	11.29	53.34	35.37	15	441.35	5820	256.78	74.47	10436
1907	绍兴市	2003	浙江	东部	50至100万	25115	1164	1315	7.57	59.2	33.23	15	525.48	8279	433.84	103.01	12332
1908	舟山市	2003	浙江	东部	50至100万	17679	1172	2378	19.15	41.3	39.55	15.5	674.44	1456	97.12	33.59	10092
1909	宁波市	2003	浙江	东部	100至300万	32639	2539	3283	6.28	56.03	37.69	15.6	586.3	9816	549.07	168.81	15255
1910	金华市	2003	浙江	东部	50至100万	17831	959	1203	7.16	55.71	37.13	15.5	412.08	10942	449.91	92.97	9162
1911	衢州市	2003	浙江	东部	50万以下	9560	573	1104	17.17	47.24	35.58	14.6	277.05	8845	244.83	41.8	6552
1912	台州市	2003	浙江	东部	50至100万	18041	954	1246	9.33	58.1	32.57	14.9	587.2	9411	552.61	95.35	6987
1913	丽水市	2003	浙江	东部	50万以下	8835	593	1427	17.71	44.21	38.09	14.5	144.18	17298	249.4	39.56	5748
1914	温州市	2003	浙江	东部	100至300万	16558	1064	1000	4.72	57.15	38.13	14.8	629.9	12083	742.28	142.95	6044
1915	昭通市	2003	云南	西部	50万以下	2370	112	493	29.26	29.79	40.96	6.6	220.35	22140	507.27	39.18	654
1916	丽江市	2003	云南	西部	50万以下	3712	231	1150	26.18	29.95	43.87	12.6	52.73	20680	111.88	14.43	2668
1917	曲靖市	2003	云南	西部	50至100万	5041	365	735	21.98	50.21	27.81	9.6	194.16	28905	561.19	67.99	1868
1918	保山市	2003	云南	西部	50万以下	3662	199	663	37.23	20.27	42.5	8.2	121.84	19637	239.25	24.95	1137
1919	玉溪市	2003	云南	西部	50万以下	13893	1187	1516	10.85	65.75	23.41	4	135.35	15233	206.88	36.08	3214
1920	克拉玛依市	2003	新疆	西部	50万以下	50967	4276	4712	0.39	85.38	14.23	5.1	32.05	7735	30.6	24.17	29683
1921	广元市	2003	四川	西部	50万以下	3425	165	573	35.26	28.35	36.39	10	186.39	16319	304.08	59.12	1480
1922	巴中市	2003	四川	西部	50万以下	3051	73	424	43.17	20.63	36.2	12.3	289.46	12293	356.06	55.4	731
1923	绵阳市	2003	四川	西部	50至100万	7559	302	725	20.46	39.5	40.04	10.2	260.05	20248	527.52	117.19	1961
1924	达州市	2003	四川	西部	50至100万	4009	112	436	33.67	34.44	31.89	11	378.8	16588	628.46	102.15	1371
1925	南充市	2003	四川	西部	50至100万	3393	128	452	31.75	29.73	38.51	12.2	575.15	12477	717.73	145.34	1433
1926	德阳市	2003	四川	西部	50万以下	9344	362	710	20.53	45.92	33.56	12.3	639.22	5911	380.59	78.25	2138
1927	广安市	2003	四川	西部	50万以下	3950	138	439	28.7	36.75	34.54	13.7	707.01	6339	448.53	60.68	1791
1928	遂宁市	2003	四川	西部	50至100万	4183	126	429	30.42	33.6	35.98	11.7	707.23	5322	376.6	74.22	1570
1929	资阳市	2003	四川	西部	50万以下	3986	117	379	34.02	34.19	31.79	12.2	612.37	5748	487.57	61.55	866
1930	眉山市	2003	四川	西部	50万以下	5113	166	476	27.27	41.85	30.88	13.6	474.06	7140	340.66	73.91	2518
1931	内江市	2003	四川	西部	50至100万	4761	146	451	20.41	45.26	34.33	11.9	782.12	5385	421.25	78.11	1331
1932	自贡市	2003	四川	西部	100至300万	6388	220	528	19.25	42.36	38.39	11.2	721.02	4381	315.3	74.84	1415
1933	乐山市	2003	四川	西部	50至100万	6208	259	765	20.32	48.48	31.2	13.4	271.04	12723	347.63	84.8	2428
1934	雅安市	2003	四川	西部	50万以下	6564	199	819	21.76	49.81	28.43	11.7	98.79	15046	153.15	30.18	3736
1935	泸州市	2003	四川	西部	100至300万	4634	188	476	24.05	39.37	36.58	11.1	382.18	12236	468.06	76.83	1733
1936	宜宾市	2003	四川	西部	50至100万	5665	235	654	19.38	49.59	31.03	12.5	387.72	13271	515.01	86.97	1868
1937	攀枝花市	2003	四川	西部	50至100万	15569	875	1827	5.89	70.34	23.77	13.3	142.72	7401	106.18	56.53	6639
1938	榆林市	2003	陕西	西部	50万以下	3987	355	734	13.98	57.01	29.01	14.3	79.9	42923	348.21	55.12	3481
1939	延安市	2003	陕西	西部	50万以下	7026	979	1579	14.01	61.58	24.41	13.9	55.51	37037	205.61	50.44	5161
1940	铜川市	2003	陕西	西部	50万以下	5804	256	629	8.41	47.77	43.82	11.5	216.33	3882	83.98	39.44	2530
1941	渭南市	2003	陕西	西部	50至100万	3890	150	378	21.25	39.73	39.02	8.2	406.53	13134	533.94	95.37	1473
1942	咸阳市	2003	陕西	西部	50至100万	5960	262	492	21	42.84	36.15	11.9	474.61	10189	483.91	97.85	2424
1943	宝鸡市	2003	陕西	西部	50至100万	7132	289	495	11.74	50.54	37.72	12.6	202.01	18117	367.1	88.85	3143
1944	商洛市	2003	陕西	西部	50万以下	3188	123	504	28.22	29.7	42.08	9.3	123.11	19292	237.5	33.82	1248
1945	安康市	2003	陕西	西部	50万以下	3528	138	501	26.02	24.59	49.39	8.3	124.98	23536	294.06	43.26	1577
1946	汉中市	2003	陕西	西部	50万以下	4402	171	498	22.51	34.61	42.88	9.1	136.57	27246	372.1	75.6	1639
1947	大同市	2003	山西	中部	100至300万	8216	446	1044	6.38	57.39	36.23	13.4	209.47	14176	295.92	129.89	2919
1948	朔州市	2003	山西	中部	50万以下	8013	372	797	14.55	52.06	33.39	13.1	133.63	10625	141.96	33.46	3543
1949	忻州市	2003	山西	中部	50万以下	3658	217	840	17.71	43.54	38.75	13	115.66	25152	294.93	59.73	1714
1950	阳泉市	2003	山西	中部	50至100万	9785	554	1001	2.13	60.32	37.55	13	275.01	4570	125.68	61.56	3008
1951	晋中市	2003	山西	中部	50万以下	6679	311	796	13.77	53.2	33.03	13.2	185.77	16444	304.73	78.27	3123
1952	长治市	2003	山西	中部	50至100万	8012	415	872	10.73	60.02	29.24	14.8	227.96	13896	316.78	84.55	4036
1953	临汾市	2003	山西	中部	50至100万	7298	331	778	9.72	62.56	27.71	15.5	202.91	20275	411.4	95.27	2637
1954	晋城市	2003	山西	中部	50万以下	9079	485	909	5.94	57.8	36.26	14.1	223.21	9425	211.83	44.61	3889
1955	运城市	2003	山西	中部	50万以下	5985	245	572	14.82	58.24	26.95	15.1	228.43	14183	487.78	79.61	2100
1956	威海市	2003	山东	东部	50至100万	33762	1501	1903	11.06	58.85	30.08	17.9	455.54	5798	247.63	109.99	14965
1957	烟台市	2003	山东	东部	100至300万	20221	854	1169	11.1	53.57	35.33	17.4	469.82	13852	645.82	225.71	11415
1958	东营市	2003	山东	东部	50至100万	39528	1303	1624	5.37	79.47	15.16	16.7	223.16	8243	176.81	80.74	18020
1959	滨州市	2003	山东	东部	50至100万	11123	480	758	17.92	52.14	29.95	16.7	387.67	9660	366.15	86.91	5408
1960	德州市	2003	山东	东部	50至100万	10218	416	673	18.43	50.28	31.29	16.6	527.25	10358	546.02	125.94	5932
1961	潍坊市	2003	山东	东部	100至300万	12152	540	699	15.53	50.49	33.98	15	534.53	16143	847.71	235.41	6100
1962	淄博市	2003	山东	东部	100至300万	24319	974	1160	4.91	60.99	34.1	16.6	695.76	5965	413.14	182.57	8857
1963	青岛市	2003	山东	东部	100至300万	23398	1667	2042	8.48	52.64	38.88	15.9	659.84	11282	720.68	329.96	10259
1964	泰安市	2003	山东	东部	50至100万	11043	504	757	13.39	50.41	36.2	16.1	705.55	7762	547.65	172.81	4745
1965	莱芜市	2003	山东	东部	50至100万	13727	612	922	9.03	56.45	34.53	16.9	551.56	2246	123.88	42.36	6189
1966	聊城市	2003	山东	东部	50至100万	8074	359	590	22.13	50.32	27.55	16.4	646.88	8984	563.76	135.79	3564
1967	日照市	2003	山东	东部	50至100万	11211	400	578	18.53	44.6	36.88	16.5	524.44	5359	278.48	71.51	4713
1968	济宁市	2003	山东	东部	100至300万	11063	598	769	14.4	49.02	36.58	16.7	747.67	11311	798.89	228.64	4456
1969	临沂市	2003	山东	东部	100至300万	8264	316	524	14.93	49.4	35.67	17.8	588.37	17191	1011.05	242.24	3553
1970	枣庄市	2003	山东	东部	50至100万	10558	453	661	12.2	56.39	31.41	16.1	799.47	4564	363.76	116.16	3741
1971	菏泽市	2003	山东	东部	50至100万	3337	183	376	39.77	35.63	24.6	12.3	714.55	12256	874.47	149.4	1853
1972	石嘴山市	2003	宁夏	西部	50万以下	9693	581	1181	10.18	57.93	31.89	14.7	129.27	5310	72.78	41.21	7254
1973	吴忠市	2003	宁夏	西部	50万以下	5947	251	750	17.32	54.79	27.89	12.2	75.6	16758	186.56	89.06	4235
1974	固原市	2003	宁夏	西部	50万以下	2000	71	813	29.88	30.5	39.62	12	111.97	13047	187.83	19	1796
1975	铁岭市	2003	辽宁	东北	50万以下	5896	321	812	28.91	37.35	33.74	15.6	230.91	12985	299.44	92.45	2132
1976	阜新市	2003	辽宁	东北	50至100万	5339	289	1129	21.85	39.54	38.61	20.2	186.4	10355	193.02	85.94	2484
1977	抚顺市	2003	辽宁	东北	100至300万	13912	660	1415	7.78	58.54	33.68	12.6	200.03	11272	225.47	148.14	3480
1978	朝阳市	2003	辽宁	东北	50至100万	3568	186	800	26.63	36.03	37.33	15.1	170.82	19698	336.5	87.7	1439
1979	辽阳市	2003	辽宁	东北	50至100万	13104	641	1223	10.58	49.69	39.73	16.1	384.46	4788	182.35	78.11	3036
1980	本溪市	2003	辽宁	东北	50至100万	14985	974	1978	7.16	55.46	37.38	13.6	186.16	8411	156.58	103.33	4198
1981	盘锦市	2003	辽宁	东北	50至100万	27226	1365	1702	11.15	69.76	19.08	8.2	305.55	4065	124.39	63.45	10396
1982	鞍山市	2003	辽宁	东北	100至300万	22909	846	1396	5.47	55.5	39.03	13.1	373.19	9255	345.28	174.58	5081
1983	锦州市	2003	辽宁	东北	50至100万	9167	445	1008	25.8	36.9	37.3	14.3	298.49	10047	307.47	113.38	2420
1984	葫芦岛市	2003	辽宁	东北	50万以下	8857	491	928	14.3	48.94	36.77	15.8	260.61	10414	271.43	79.44	2336
1985	丹东市	2003	辽宁	东北	50至100万	9655	471	1192	17.43	38.45	44.12	13.1	160.49	14967	241.22	100.22	2748
1986	营口市	2003	辽宁	东北	50至100万	11074	469	1079	12.11	52.28	35.61	16.1	424.29	5242	229.2	98.2	4520
1987	大连市	2003	辽宁	东北	300至500万	29206	1973	2631	8.96	47.93	43.11	15.2	445.49	12574	560.16	297.48	9049
1988	通辽市	2003	内蒙古	西部	50万以下	7730	268	1022	32.34	34.2	33.45	18.1	51.95	59329	309.3	74.52	3479
1989	赤峰市	2003	内蒙古	西部	50至100万	5315	226	1032	26.24	37.02	36.74	19	49.69	90021	447.3	95.5	2415
1990	包头市	2003	内蒙古	西部	100至300万	19089	1089	1923	5.27	56.28	38.45	31.5	85.76	27768	238.13	143.66	9990
1991	鄂尔多斯市	2003	内蒙古	西部	50万以下	20074	1084	2446	12.49	57.28	30.23	23.6	15.67	86752	135.97	44.05	9971
1992	乌海市	2003	内蒙古	西部	50万以下	16344	845	2012	2.31	71.02	26.67	26.3	237.17	1669	41.6	35.75	11237
1993	九江市	2003	江西	中部	50至100万	6692	332	675	16.83	48.02	35.15	15	244.42	19798	460.08	109.83	2960
1994	景德镇市	2003	江西	中部	50万以下	9304	446	825	8.8	54.1	37.1	15.6	282.15	5261	148.3	56.78	3683
1995	鹰潭市	2003	江西	中部	50万以下	7491	407	783	15.51	47.61	36.88	18.2	309.43	3560	109.97	30.28	2809
1996	上饶市	2003	江西	中部	50至100万	4048	209	530	24.77	36.73	38.51	14.1	288.44	22791	657.38	115.99	1673
1997	抚州市	2003	江西	中部	50至100万	4496	232	671	27.41	42.75	29.84	12.6	199.73	18799	376.11	92.2	1728
1998	宜春市	2003	江西	中部	50万以下	4754	252	574	30.18	37.76	32.06	12.8	279.75	18669	522.27	125.97	1628
1999	新余市	2003	江西	中部	50万以下	9922	573	993	13.47	52.52	34.01	15.2	344.08	3178	109.35	37.56	4752
[truncated: 3,713 more rows]
